# Supplementary material for: Performance of bedside tools for predicting infection-related mortality and administrative data for sepsis surveillance: An observational cohort study
Source: PLoS One. 2023 Mar 2;18(3):e0280228. doi: 10.1371/journal.pone.0280228 (PMC9980760; doi:10.1371/journal.pone.0280228)
Supplement: S1 Dataset — (XLSX) [file pone.0280228.s007.xlsx]

## Sheet: Minimum Dataset 
StudyID	Adm_age	Gender	SIMD_quint	Elective_Or_Emergency	LOS_days	Died_in_hospital	Died_30days_from_admission	Died30daysfrom_onset_of_infection	Infection	Infection_no_sepsis	No_infection	ICUHDU_AnytimeDuringAdmit	I‎CUHDU_48hrs_prepost_infection_onset	Sepsis_Documented	Sepsis_ICD10_Code	Infection_ICD10_Code	Infection_or_Sepsis_ICD10_Code	BloodCulture	Positive_Blood_Culture	BloodCulture_Or_ICD10_Code	BloodCulture_and_ICD10_Code	SOFA	SOFA_2plus	CriticalCare_SOFAChange_2Plus	NEWS	Infection_andNEWS_5plus	Infection_and_NEWS_7plus	SIRS	Infection_andSIRS2plus	qSOFA	Infection_and_qSOFA_2plus
1	80	1	3	1	8.81458	0	0	0	1	0	0	0	0	1	0	1	1	1	0	1	1	4	1	-97	2	0	0	1	0	2	1
2	57	1	3	1	5.53819	0	0	0	1	0	0	0	0	1	0	0	0	1	0	1	0	3	1	-97	8	1	1	2	1	2	1
3	56	1	3	1	15.2354	0	0	0	1	0	0	0	0	1	0	1	1	1	0	1	1	4	1	-97	10	1	1	3	1	1	0
5	54	1	1	1	7.58611	0	0	0	1	1	0	0	0	1	0	1	1	1	1	1	1	1	0	-97	4	0	0	3	1	0	0
6	60	2	3	1	2.59514	0	0	0	1	1	0	0	0	1	1	0	1	1	0	1	1	1	0	-97	7	1	1	3	1	2	1
7	67	2	1	1	3.93333	0	0	0	1	1	0	0	0	0	0	1	1	1	0	1	1	0	0	-97	7	1	1	3	1	1	0
8	84	1	5	1	5.21597	0	0	0	1	0	0	0	0	1	0	0	0	1	0	1	0	6	1	-97	6	1	0	3	1	1	0
9	71	2	1	1	10.5278	0	0	0	1	0	0	0	0	1	0	1	1	1	0	1	1	6	1	-97	14	1	1	4	1	2	1
10	44	2	5	1	3.00972	0	0	0	1	1	0	0	0	1	0	1	1	1	0	1	1	1	0	-97	9	1	1	3	1	1	0
11	45	2	5	1	2.025	0	0	0	1	1	0	0	0	1	0	1	1	1	0	1	1	1	0	-97	7	1	1	2	1	1	0
12	65	1	2	1	7.70347	0	0	0	1	0	0	0	0	1	0	0	0	1	0	1	0	2	1	-97	4	0	0	3	1	0	0
13	63	1	3	1	4.00903	0	0	0	1	1	0	0	0	1	1	0	1	1	0	1	1	1	0	-97	4	0	0	1	0	1	0
15	63	1	3	1	4.18472	0	0	0	1	0	0	0	0	1	1	0	1	1	0	1	1	2	1	-97	7	1	1	4	1	1	0
16	65	1	2	1	6.55208	0	0	0	1	1	0	0	0	0	0	0	0	1	0	1	0	1	0	-97	5	1	0	3	1	1	0
17	67	2	1	1	8.58056	0	0	0	1	1	0	0	0	1	0	1	1	1	0	1	1	0	0	-97	7	1	1	3	1	0	0
18	70	2	1	1	4.77292	0	0	0	1	0	0	0	0	0	0	1	1	1	0	1	1	2	1	-97	5	1	0	0	0	1	0
19	84	1	5	1	0.994444	1	1	1	1	0	0	0	0	1	1	1	1	1	0	1	1	4	1	-97	13	1	1	3	1	2	1
20	49	2	2	1	5.59653	0	0	0	1	0	0	0	0	0	0	0	0	1	0	1	0	2	1	-97	5	1	0	0	0	1	0
22	92	2	4	1	1.88889	0	0	0	1	1	0	0	0	0	0	1	1	1	0	1	1	1	0	-97	6	1	0	2	1	1	0
23	69	1	3	1	3.45208	0	0	0	1	0	0	0	0	0	0	0	0	1	0	1	0	3	1	-97	7	1	1	2	1	1	0
24	21	2	1	1	1.67986	0	0	0	1	1	0	0	0	1	0	1	1	1	0	1	1	0	0	-97	3	0	0	1	0	1	0
25	44	1	3	1	4.27917	1	1	1	1	0	0	0	0	1	0	1	1	1	0	1	1	3	1	-97	7	1	1	2	1	1	0
26	76	1	4	1	6.36389	0	0	0	1	0	0	0	0	1	1	0	1	1	0	1	1	4	1	-97	1	0	0	2	1	0	0
27	47	2	5	0	6.29583	0	0	0	1	0	0	0	0	0	0	1	1	1	0	1	1	2	1	-97	2	0	0	3	1	0	0
28	42	2	3	1	1.18611	0	0	0	1	1	0	0	0	0	0	0	0	1	0	1	0	0	0	-97	9	1	1	3	1	1	0
29	90	1	4	1	10.666	1	1	1	1	0	0	0	0	0	0	0	0	1	0	1	0	5	1	-97	8	1	1	2	1	0	0
30	35	1	1	1	3.36111	0	0	0	1	1	0	0	0	1	0	0	0	1	0	1	0	0	0	-97	3	0	0	2	1	0	0
31	86	1	3	1	11.8063	0	0	0	1	0	0	1	0	0	0	1	1	1	0	1	1	2	1	-97	5	1	0	3	1	1	0
32	49	2	2	1	3.45625	0	0	0	1	0	0	0	0	1	0	1	1	1	0	1	1	4	1	-97	4	0	0	2	1	1	0
33	71	2	3	1	6.74306	0	0	0	1	1	0	0	0	0	1	0	1	1	1	1	1	1	0	-97	6	1	0	2	1	1	0
34	82	2	5	1	11.6778	0	0	0	1	0	0	0	0	0	0	1	1	1	0	1	1	3	1	-97	4	0	0	3	1	1	0
35	52	2	1	1	3.66736	0	0	0	1	0	0	0	0	1	0	1	1	1	0	1	1	2	1	-97	10	1	1	3	1	1	0
36	79	2	1	1	8.48194	0	0	0	1	1	0	0	0	0	0	1	1	1	0	1	1	1	0	-97	9	1	1	4	1	0	0
37	63	1	2	0	3.05278	0	0	0	1	0	0	0	0	1	0	0	0	1	1	1	0	4	1	-97	11	1	1	4	1	1	0
38	22	2	2	1	11.0306	0	0	0	1	0	0	0	0	0	0	0	0	1	0	1	0	2	1	-97	3	0	0	1	0	1	0
39	34	2	1	1	3.18611	0	0	0	1	1	0	0	0	0	0	1	1	1	0	1	1	0	0	-97	2	0	0	2	1	0	0
40	39	1	2	1	2.20833	0	0	0	1	1	0	0	0	1	0	0	0	1	0	1	0	0	0	-97	2	0	0	3	1	0	0
41	60	2	4	1	3.46597	0	0	0	1	0	0	0	0	1	0	0	0	1	0	1	0	4	1	-97	9	1	1	1	0	2	1
42	23	2	3	1	2.62778	0	0	0	1	0	0	0	0	0	0	0	0	1	0	1	0	2	1	-97	4	0	0	3	1	0	0
43	97	2	4	1	19.5042	0	0	0	1	0	0	0	0	1	1	1	1	1	1	1	1	2	1	-97	3	0	0	2	1	0	0
44	22	2	1	1	1.83056	0	0	0	1	1	0	0	0	0	0	1	1	1	0	1	1	0	0	-97	5	1	0	3	1	1	0
45	67	1	5	1	2.83889	0	0	0	1	0	0	0	0	1	0	1	1	1	0	1	1	5	1	-97	10	1	1	4	1	2	1
46	97	2	1	1	2.49375	0	0	0	1	0	0	0	0	0	0	1	1	1	0	1	1	2	1	-97	7	1	1	2	1	1	0
47	62	1	1	1	2.14514	1	1	1	1	0	0	0	0	0	0	1	1	1	0	1	1	3	1	-97	9	1	1	3	1	2	1
48	27	1	2	1	25.109	0	0	0	1	1	0	0	0	1	0	1	1	1	0	1	1	0	0	-97	0	0	0	0	0	0	0
49	80	2	1	1	17.7646	0	0	0	1	1	0	0	0	0	0	1	1	1	1	1	1	0	0	-97	0	0	0	1	0	0	0
50	73	1	2	1	6.51319	0	0	0	1	0	0	0	0	1	0	1	1	1	0	1	1	2	1	-97	3	0	0	3	1	1	0
51	77	1	1	1	2.67222	0	0	0	1	1	0	0	0	1	0	1	1	1	0	1	1	0	0	-97	7	1	1	4	1	1	0
52	61	1	1	1	8.57917	0	0	0	1	0	0	1	0	1	0	1	1	1	0	1	1	5	1	-97	12	1	1	4	1	2	1
53	42	2	5	1	3.46806	0	0	0	1	1	0	0	0	1	1	0	1	1	0	1	1	1	0	-97	5	1	0	0	0	1	0
54	75	1	3	1	13.0146	0	0	0	1	0	0	0	0	0	0	1	1	1	1	1	1	2	1	-97	1	0	0	1	0	0	0
55	51	2	1	1	2.67014	0	0	0	1	1	0	0	0	0	0	0	0	1	0	1	0	1	0	-97	8	1	1	3	1	1	0
56	80	2	4	1	6.44653	1	1	1	1	0	0	1	0	0	0	1	1	1	0	1	1	3	1	-97	7	1	1	3	1	1	0
57	59	2	5	1	4.02222	0	0	0	1	0	0	0	0	0	0	1	1	1	0	1	1	2	1	-97	5	1	0	1	0	0	0
58	56	1	1	0	7.14444	0	0	0	1	0	0	0	0	0	0	0	0	1	0	1	0	5	1	-97	9	1	1	3	1	1	0
59	83	2	1	1	9.53472	0	1	1	1	1	0	0	0	1	0	1	1	1	0	1	1	1	0	-97	4	0	0	3	1	2	1
61	55	2	5	1	10.0431	0	0	0	1	0	0	0	0	1	1	1	1	1	0	1	1	3	1	-97	3	0	0	0	0	1	0
62	33	1	2	1	1.81181	0	0	0	1	1	0	0	0	0	0	0	0	1	0	1	0	0	0	-97	2	0	0	1	0	0	0
64	76	2	3	1	16.6972	0	0	0	1	0	0	0	0	1	1	0	1	1	0	1	1	3	1	-97	3	0	0	1	0	0	0
65	77	1	4	1	2.12639	0	0	0	1	0	0	0	0	0	0	0	0	1	0	1	0	2	1	-97	11	1	1	4	1	1	0
69	74	2	1	1	2.96319	0	0	0	1	1	0	0	0	1	0	1	1	1	0	1	1	1	0	-97	12	1	1	3	1	2	1
70	62	1	3	1	9.95764	0	0	0	1	0	0	0	0	0	0	1	1	1	0	1	1	3	1	-97	6	1	0	4	1	1	0
71	73	1	1	1	14.5153	0	0	0	1	0	0	0	0	0	0	1	1	1	0	1	1	3	1	-97	4	0	0	1	0	1	0
73	76	1	1	1	14.1021	0	0	0	1	0	0	0	0	0	0	0	0	1	0	1	0	4	1	-97	4	0	0	1	0	0	0
74	86	2	5	1	4.41458	0	0	0	1	0	0	0	0	0	0	1	1	1	0	1	1	2	1	-97	4	0	0	1	0	1	0
75	67	2	5	1	5.96736	0	0	0	1	1	0	0	0	0	0	0	0	1	0	1	0	0	0	-97	3	0	0	2	1	0	0
76	83	2	1	1	2.51042	0	0	0	1	1	0	0	0	0	0	0	0	1	0	1	0	1	0	-97	4	0	0	2	1	1	0
77	73	2	1	1	8.89375	0	0	0	1	0	0	0	0	0	0	1	1	1	0	1	1	2	1	-97	6	1	0	2	1	1	0
78	67	1	1	1	4.89583	0	0	0	1	0	0	0	0	0	0	1	1	1	0	1	1	5	1	-97	8	1	1	2	1	1	0
79	85	2	3	1	7.26736	0	0	0	1	0	0	0	0	0	0	1	1	1	0	1	1	2	1	-97	4	0	0	0	0	2	1
80	42	1	5	1	1.06528	0	0	0	1	1	0	0	0	0	0	1	1	1	0	1	1	1	0	-97	7	1	1	3	1	1	0
81	54	1	5	1	1.16181	0	0	0	1	1	0	0	0	1	0	1	1	1	0	1	1	0	0	-97	3	0	0	2	1	0	0
82	59	1	1	1	27.9729	0	0	0	1	0	0	0	0	0	0	1	1	1	0	1	1	2	1	-97	3	0	0	1	0	0	0
83	61	2	3	1	5.57292	0	0	0	1	0	0	0	0	1	0	1	1	1	0	1	1	2	1	-97	9	1	1	3	1	1	0
84	69	1	1	1	9.68681	0	0	0	1	0	0	0	0	0	0	0	0	1	0	1	0	3	1	-97	5	1	0	2	1	2	1
85	68	1	2	1	5.50903	0	0	0	1	1	0	0	0	0	0	1	1	1	0	1	1	0	0	-97	1	0	0	1	0	0	0
86	57	2	2	1	2.30347	0	0	0	1	1	0	0	0	0	0	1	1	1	0	1	1	1	0	-97	2	0	0	2	1	0	0
87	74	2	3	1	2.31042	0	0	0	1	1	0	0	0	1	0	1	1	1	0	1	1	1	0	-97	8	1	1	2	1	1	0
88	19	2	1	1	11.7285	0	0	0	1	1	0	0	0	1	0	0	0	1	0	1	0	1	0	-97	6	1	0	2	1	1	0
89	82	2	4	1	10.0993	0	0	0	1	0	0	0	0	1	0	1	1	1	1	1	1	3	1	-97	6	1	0	1	0	2	1
90	77	2	1	1	22.6014	0	0	0	1	1	0	0	0	0	0	0	0	1	0	1	0	1	0	-97	7	1	1	3	1	1	0
91	52	2	1	1	13.6986	0	0	0	1	1	0	1	0	0	0	1	1	1	0	1	1	1	0	-97	2	0	0	1	0	1	0
92	55	1	3	1	1.49653	0	0	0	1	1	0	0	0	0	0	1	1	1	0	1	1	0	0	-97	1	0	0	1	0	0	0
93	76	1	3	1	1.93056	0	0	0	1	1	0	0	0	0	0	0	0	1	0	1	0	1	0	-97	3	0	0	2	1	0	0
94	58	2	1	1	6.07847	0	0	0	1	1	0	0	0	1	0	1	1	1	0	1	1	1	0	-97	7	1	1	4	1	1	0
95	51	2	4	1	6.175	0	0	0	1	1	0	0	0	0	0	1	1	1	1	1	1	1	0	-97	2	0	0	1	0	0	0
96	17	2	1	1	1.62361	0	0	0	1	1	0	0	0	0	0	1	1	1	0	1	1	0	0	-97	3	0	0	3	1	0	0
99	86	1	3	1	4.63542	0	0	0	1	0	0	0	0	1	0	1	1	1	1	1	1	2	1	-97	6	1	0	3	1	1	0
100	19	2	5	1	3.88681	0	0	0	1	1	0	0	0	0	0	0	0	1	0	1	0	1	0	-97	7	1	1	3	1	1	0
101	65	1	2	1	2.60556	0	0	0	1	0	0	0	0	0	0	0	0	1	0	1	0	2	1	-97	9	1	1	3	1	1	0
102	47	2	4	1	3.59792	0	0	0	1	1	0	0	0	0	0	1	1	1	0	1	1	1	0	-97	3	0	0	0	0	1	0
103	59	1	4	1	4.35764	0	0	0	1	1	0	0	0	0	0	1	1	1	0	1	1	1	0	-97	1	0	0	0	0	0	0
104	43	1	2	1	5.66667	0	0	0	1	0	0	0	0	0	0	1	1	1	0	1	1	4	1	-97	3	0	0	0	0	1	0
87	79	1	1	1	2.93542	1	1	1	1	0	0	0	0	0	0	1	1	1	0	1	1	4	1	-97	13	1	1	3	1	2	1
106	91	1	2	1	7.70625	0	1	1	1	0	0	0	0	0	0	0	0	1	0	1	0	3	1	-97	5	1	0	2	1	1	0
107	81	2	3	1	5.46667	0	0	0	1	0	0	0	0	1	0	1	1	1	0	1	1	4	1	-97	4	0	0	1	0	0	0
108	18	2	1	1	6.59167	0	0	0	1	1	0	0	0	1	0	1	1	1	0	1	1	1	0	-97	8	1	1	3	1	1	0
109	45	2	4	1	11.9993	0	0	0	1	1	0	0	0	0	0	1	1	1	0	1	1	0	0	-97	4	0	0	3	1	1	0
110	19	2	3	1	1.17361	0	0	0	1	1	0	0	0	1	0	1	1	1	0	1	1	1	0	-97	8	1	1	4	1	2	1
111	87	1	2	1	2.5625	0	0	0	1	0	0	0	0	1	0	1	1	1	0	1	1	2	1	-97	4	0	0	4	1	1	0
112	51	2	1	1	4.09236	0	0	0	1	0	0	0	0	0	0	1	1	1	0	1	1	2	1	-97	3	0	0	1	0	1	0
113	87	2	1	1	4.04583	0	0	0	1	1	0	0	0	0	0	1	1	1	0	1	1	0	0	-97	3	0	0	2	1	1	0
114	27	1	5	1	2.37639	0	0	0	1	0	0	0	0	0	0	1	1	1	0	1	1	3	1	-97	8	1	1	4	1	2	1
115	64	1	3	1	6.62292	1	1	1	1	0	0	1	0	1	1	1	1	1	0	1	1	8	1	-97	13	1	1	4	1	2	1
116	55	1	2	1	8.31806	0	0	0	1	1	0	0	0	1	1	0	1	1	0	1	1	1	0	-97	3	0	0	2	1	0	0
117	72	2	1	1	2.99722	0	0	0	1	0	0	0	0	1	0	1	1	1	0	1	1	2	1	-97	9	1	1	3	1	1	0
118	72	1	2	1	2.37222	0	0	0	1	1	0	0	0	0	0	1	1	1	0	1	1	1	0	-97	3	0	0	0	0	1	0
119	76	1	1	1	1.12292	0	0	0	1	1	0	0	0	0	0	0	0	1	0	1	0	0	0	-97	3	0	0	1	0	1	0
120	85	1	5	1	7.51597	0	0	0	1	0	0	0	0	1	0	1	1	1	0	1	1	2	1	-97	5	1	0	4	1	1	0
122	28	1	5	1	5.77153	0	0	0	1	1	0	0	0	0	1	0	1	1	1	1	1	0	0	-97	6	1	0	4	1	1	0
123	74	2	3	1	6.53542	0	0	0	1	1	0	0	0	0	0	1	1	1	0	1	1	1	0	-97	10	1	1	3	1	1	0
124	53	2	5	1	16.7653	0	0	0	1	0	0	0	0	1	1	0	1	1	1	1	1	3	1	-97	9	1	1	3	1	1	0
125	56	1	2	1	4.64583	0	0	0	1	0	0	0	0	1	0	1	1	1	0	1	1	2	1	-97	4	0	0	2	1	1	0
126	67	1	5	1	2.35972	0	0	0	1	1	0	0	0	1	0	1	1	1	0	1	1	0	0	-97	2	0	0	3	1	0	0
127	63	1	3	1	1.16319	0	0	0	1	0	0	0	0	0	0	0	0	1	1	1	0	3	1	-97	6	1	0	2	1	1	0
128	45	1	5	1	1.6	0	0	0	1	1	0	0	0	0	0	1	1	1	0	1	1	0	0	-97	4	0	0	3	1	1	0
129	75	1	3	1	1.90486	0	0	0	1	0	0	0	0	0	0	1	1	1	0	1	1	4	1	-97	10	1	1	2	1	1	0
131	46	2	5	1	1.7625	0	0	0	1	1	0	0	0	0	0	0	0	1	0	1	0	0	0	-97	1	0	0	0	0	0	0
132	75	1	1	1	6.17361	1	1	1	1	0	0	0	0	0	0	1	1	1	0	1	1	6	1	-97	13	1	1	3	1	2	1
134	56	2	2	1	6.64792	0	0	0	1	1	0	0	0	1	0	0	0	1	0	1	0	1	0	-97	6	1	0	3	1	1	0
135	35	2	2	1	3.82708	0	0	0	1	1	0	0	0	1	0	1	1	1	0	1	1	1	0	-97	3	0	0	3	1	0	0
136	84	1	-99	1	7.4125	0	0	0	1	0	0	0	0	0	1	0	1	1	0	1	1	5	1	-97	4	0	0	3	1	1	0
137	78	2	2	1	3.88611	1	1	1	1	1	0	0	0	1	0	1	1	1	0	1	1	1	0	-97	12	1	1	3	1	2	1
138	75	1	1	1	1.62569	0	0	0	1	0	0	0	0	0	0	0	0	1	0	1	0	3	1	-97	2	0	0	2	1	1	0
139	60	1	2	1	4.99167	0	0	0	1	0	0	0	0	0	0	1	1	1	0	1	1	2	1	-97	5	1	0	1	0	1	0
141	92	2	2	1	10.7042	0	0	0	1	0	0	0	0	0	0	0	0	1	0	1	0	3	1	-97	4	0	0	0	0	0	0
142	80	2	3	1	6.83611	0	0	0	1	0	0	0	0	1	0	1	1	1	0	1	1	3	1	-97	3	0	0	0	0	1	0
144	68	1	5	1	11.8889	0	0	0	1	0	0	0	0	0	0	0	0	1	0	1	0	3	1	-97	7	1	1	2	1	2	1
145	82	1	2	1	19.5951	0	0	0	1	0	0	0	0	1	0	1	1	1	0	1	1	4	1	-97	11	1	1	3	1	1	0
147	77	1	4	1	1.52639	0	0	0	1	1	0	0	0	1	0	1	1	1	0	1	1	1	0	-97	5	1	0	3	1	1	0
149	39	1	1	1	5.11736	0	0	0	1	0	0	0	0	0	0	1	1	1	0	1	1	3	1	-97	5	1	0	1	0	1	0
150	50	1	1	1	8.08542	0	0	0	1	0	0	0	0	0	0	1	1	1	0	1	1	3	1	-97	5	1	0	2	1	1	0
151	62	2	1	1	1.09236	0	0	0	1	1	0	0	0	1	0	1	1	1	0	1	1	0	0	-97	0	0	0	0	0	0	0
152	78	1	3	1	3.975	0	1	1	1	0	0	0	0	0	0	1	1	1	0	1	1	2	1	-97	3	0	0	1	0	0	0
154	62	1	1	1	3.65208	0	0	0	1	1	0	0	0	1	0	1	1	1	0	1	1	0	0	-97	4	0	0	4	1	1	0
155	67	1	4	1	2.12014	0	0	0	1	1	0	0	0	0	0	0	0	1	0	1	0	0	0	-97	1	0	0	0	0	0	0
156	94	2	1	1	6.05417	0	0	0	1	0	0	0	0	0	0	1	1	1	0	1	1	2	1	-97	5	1	0	2	1	0	0
157	76	2	1	1	17.4958	0	1	1	1	1	0	0	0	0	0	1	1	1	0	1	1	1	0	-97	9	1	1	3	1	1	0
160	93	1	2	1	4.03403	1	1	0	1	0	0	0	0	1	0	1	1	1	0	1	1	6	1	-97	12	1	1	4	1	2	1
161	84	1	2	1	5.78681	0	0	0	1	0	0	0	0	1	0	1	1	1	0	1	1	5	1	-97	12	1	1	3	1	2	1
163	66	1	-99	1	6.67917	0	0	0	1	1	0	0	0	0	1	0	1	1	0	1	1	1	0	-97	5	1	0	4	1	1	0
165	45	1	1	1	3.42153	0	0	0	1	1	0	0	0	0	0	1	1	1	0	1	1	1	0	-97	7	1	1	3	1	1	0
166	20	2	3	1	0.985417	0	0	0	1	1	0	0	0	0	0	0	0	1	0	1	0	0	0	-97	6	1	0	2	1	1	0
167	69	2	3	1	4.77292	0	0	0	1	1	0	0	0	0	0	1	1	1	0	1	1	0	0	-97	5	1	0	3	1	0	0
168	52	2	1	1	3.66736	0	0	0	1	0	0	0	0	1	0	0	0	1	0	1	0	4	1	-97	7	1	1	4	1	1	0
170	91	2	2	1	5.02014	0	0	0	1	0	0	0	0	1	0	1	1	1	0	1	1	3	1	-97	5	1	0	2	1	0	0
171	83	1	3	1	25.7097	0	0	0	1	0	0	0	0	1	0	0	0	1	0	1	0	3	1	-97	1	0	0	0	0	0	0
172	69	2	1	1	2.77847	1	1	1	1	0	0	0	0	1	0	1	1	1	1	1	1	2	1	-97	11	1	1	3	1	1	0
173	80	1	2	1	1.81458	0	0	0	1	1	0	0	0	0	0	1	1	1	0	1	1	0	0	-97	4	0	0	3	1	1	0
175	70	1	4	1	4.29167	0	0	0	1	0	0	0	0	0	0	1	1	1	0	1	1	3	1	-97	6	1	0	2	1	1	0
176	87	1	3	1	7.93889	0	0	0	1	1	0	0	0	0	0	1	1	1	0	1	1	1	0	-97	5	1	0	2	1	1	0
178	88	1	4	1	9.94653	0	0	0	1	0	0	0	0	0	0	1	1	1	0	1	1	3	1	-97	5	1	0	0	0	0	0
179	75	2	2	1	5.74306	0	0	0	1	0	0	0	0	0	0	1	1	1	0	1	1	5	1	-97	7	1	1	2	1	1	0
180	37	2	3	1	5.00625	0	0	0	1	0	0	0	0	1	0	0	0	1	0	1	0	6	1	-97	8	1	1	3	1	1	0
181	20	2	2	0	1.20972	0	0	0	1	1	0	0	0	0	0	1	1	1	0	1	1	1	0	-97	4	0	0	2	1	1	0
182	70	2	1	1	8.83056	0	0	0	1	0	0	0	0	0	0	0	0	1	0	1	0	4	1	-97	7	1	1	1	0	0	0
183	47	1	5	1	7.54514	0	0	0	1	1	0	0	0	1	0	0	0	1	0	1	0	0	0	-97	3	0	0	2	1	0	0
184	56	2	1	1	1.95833	0	0	0	1	1	0	0	0	1	0	1	1	1	0	1	1	1	0	-97	8	1	1	3	1	1	0
186	69	2	4	1	7.12847	0	0	0	1	0	0	0	0	0	0	1	1	1	0	1	1	3	1	-97	10	1	1	3	1	1	0
187	84	1	1	1	5.36875	0	0	0	1	1	0	0	0	1	0	1	1	1	0	1	1	1	0	-97	2	0	0	2	1	0	0
188	64	1	3	1	3.13056	0	0	0	1	1	0	0	0	1	0	1	1	1	0	1	1	1	0	-97	1	0	0	1	0	0	0
189	64	2	3	1	8.45	0	0	0	1	0	0	0	0	1	0	1	1	1	0	1	1	3	1	-97	10	1	1	4	1	2	1
191	57	1	2	1	8.54514	1	1	1	1	0	0	0	0	0	0	0	0	1	0	1	0	4	1	-97	11	1	1	3	1	2	1
192	62	1	1	1	2.17014	0	0	0	1	1	0	0	0	0	0	0	0	1	0	1	0	1	0	-97	3	0	0	1	0	1	0
193	53	2	3	1	3.24931	0	0	0	1	0	0	0	0	0	0	1	1	1	0	1	1	2	1	-97	10	1	1	3	1	1	0
194	84	2	3	1	10.7174	0	0	0	1	1	0	0	0	0	0	1	1	1	0	1	1	1	0	-97	4	0	0	2	1	0	0
195	55	2	5	1	4.59097	0	0	0	1	1	0	0	0	1	0	1	1	1	0	1	1	1	0	-97	6	1	0	1	0	1	0
196	92	2	4	1	2.72847	0	0	0	1	1	0	0	0	0	0	1	1	1	0	1	1	1	0	-97	7	1	1	4	1	0	0
197	79	1	1	1	4.54167	0	0	0	1	0	0	0	0	0	0	0	0	1	0	1	0	3	1	-97	7	1	1	3	1	1	0
198	86	1	3	1	0.998611	0	0	0	1	1	0	0	0	0	0	1	1	1	0	1	1	0	0	-97	3	0	0	1	0	1	0
199	89	2	3	1	3.50903	0	0	0	1	1	0	0	0	0	0	1	1	1	0	1	1	1	0	-97	4	0	0	1	0	1	0
201	20	2	1	1	3.03194	0	0	0	1	1	0	0	0	0	0	1	1	1	0	1	1	0	0	-97	6	1	0	3	1	1	0
202	78	1	-99	1	9.86875	0	0	0	1	0	0	0	0	0	0	1	1	1	0	1	1	3	1	-97	9	1	1	2	1	2	1
203	52	1	-99	1	8.23056	1	1	1	1	0	0	0	0	1	0	1	1	1	0	1	1	2	1	-97	5	1	0	2	1	0	0
205	66	2	3	1	3.73056	0	0	0	1	1	0	0	0	1	0	1	1	1	1	1	1	0	0	-97	3	0	0	2	1	0	0
206	52	1	2	1	2.16667	0	0	0	1	1	0	0	0	0	0	1	1	1	0	1	1	1	0	-97	3	0	0	2	1	0	0
208	49	2	1	1	1.46875	0	0	0	1	1	0	0	0	0	0	1	1	1	0	1	1	0	0	-97	6	1	0	3	1	1	0
209	89	1	3	1	4.31181	0	0	0	1	0	0	0	0	1	0	1	1	1	0	1	1	7	1	-97	10	1	1	2	1	3	1
210	82	1	1	1	16.3375	1	1	1	1	0	0	0	0	1	0	1	1	1	0	1	1	2	1	-97	4	0	0	0	0	0	0
211	61	1	3	1	7.15347	0	0	0	1	0	0	0	0	0	0	0	0	1	0	1	0	3	1	-97	3	0	0	2	1	0	0
212	68	2	1	1	8.54028	0	0	0	1	0	0	0	0	0	0	1	1	1	1	1	1	4	1	-97	4	0	0	3	1	0	0
213	82	2	1	1	1.51389	0	0	0	1	1	0	0	0	0	0	1	1	1	0	1	1	0	0	-97	8	1	1	2	1	1	0
214	61	1	2	1	5.90139	0	0	0	1	0	0	0	0	0	0	1	1	1	0	1	1	4	1	-97	3	0	0	2	1	0	0
215	48	2	3	1	4.325	0	0	0	1	1	0	0	0	0	0	0	0	1	0	1	0	1	0	-97	6	1	0	4	1	1	0
216	46	1	-99	1	1.48681	0	0	0	1	1	0	0	0	1	0	1	1	1	0	1	1	1	0	-97	3	0	0	2	1	0	0
217	64	1	1	1	22.9979	0	0	0	1	1	0	0	0	0	0	0	0	1	0	1	0	0	0	-97	10	1	1	3	1	1	0
220	29	1	-99	1	3.80556	0	0	0	1	1	0	0	0	0	0	1	1	1	0	1	1	1	0	-97	4	0	0	1	0	1	0
221	76	2	4	1	1.69722	0	0	0	1	1	0	0	0	0	0	0	0	1	0	1	0	1	0	-97	6	1	0	4	1	1	0
222	87	2	3	1	3.36597	0	0	0	1	1	0	0	0	1	0	1	1	1	0	1	1	0	0	-97	5	1	0	3	1	1	0
223	45	1	1	1	2.42847	0	0	0	1	0	0	0	0	0	0	0	0	1	0	1	0	4	1	-97	8	1	1	3	1	1	0
225	75	1	4	1	5.78472	0	0	0	1	0	0	0	0	1	0	1	1	1	0	1	1	3	1	-97	9	1	1	2	1	1	0
226	81	1	1	0	3.0875	0	0	0	1	0	0	0	0	0	0	1	1	1	0	1	1	4	1	-97	2	0	0	1	0	1	0
227	86	1	1	1	6.825	0	0	0	1	1	0	0	0	0	0	1	1	1	1	1	1	0	0	-97	2	0	0	1	0	0	0
228	87	2	3	1	2.21597	0	0	0	1	1	0	0	0	0	0	1	1	1	0	1	1	0	0	-97	1	0	0	1	0	0	0
230	85	1	1	1	11.1639	0	0	0	1	0	0	0	0	0	0	1	1	1	0	1	1	2	1	-97	2	0	0	2	1	0	0
231	89	1	3	1	3.275	0	0	0	1	0	0	0	0	0	0	1	1	1	0	1	1	2	1	-97	6	1	0	3	1	1	0
232	81	1	3	0	4.04167	0	0	0	1	1	0	0	0	0	0	0	0	1	0	1	0	0	0	-97	1	0	0	1	0	0	0
233	57	2	3	1	2.6875	0	0	0	1	1	0	0	0	0	0	1	1	1	0	1	1	1	0	-97	9	1	1	4	1	1	0
236	88	2	3	1	10.5583	1	1	1	1	0	0	0	0	1	0	1	1	1	0	1	1	3	1	-97	9	1	1	3	1	1	0
237	85	2	4	1	8.04375	0	0	0	1	1	0	0	0	1	0	1	1	1	1	1	1	1	0	-97	5	1	0	2	1	1	0
239	21	1	4	1	4.50208	0	0	0	1	0	0	0	0	0	0	1	1	1	0	1	1	2	1	-97	1	0	0	2	1	0	0
240	27	1	2	1	9.25764	0	0	0	1	0	0	0	0	0	0	1	1	1	0	1	1	2	1	-97	2	0	0	2	1	0	0
242	75	1	1	1	7.39028	0	1	1	1	0	0	0	0	0	0	1	1	1	1	1	1	5	1	-97	10	1	1	3	1	1	0
243	83	1	5	1	2.59653	0	1	1	1	0	0	0	0	0	0	1	1	1	0	1	1	5	1	-97	9	1	1	3	1	1	0
244	69	1	3	1	2.48056	0	0	0	1	1	0	0	0	0	0	0	0	1	0	1	0	1	0	-97	2	0	0	1	0	0	0
245	51	2	-99	1	14.4674	0	0	0	1	1	0	0	0	0	0	1	1	1	0	1	1	0	0	-97	2	0	0	3	1	0	0
246	54	1	2	1	3.72917	0	0	0	1	1	0	0	0	1	0	1	1	1	0	1	1	0	0	-97	4	0	0	1	0	0	0
248	37	1	2	1	2.03403	0	0	0	1	1	0	0	0	0	0	1	1	1	0	1	1	0	0	-97	2	0	0	1	0	0	0
249	55	2	5	1	2.83333	0	0	0	1	1	0	0	0	0	0	0	0	1	0	1	0	0	0	-97	2	0	0	1	0	1	0
250	46	1	1	1	8.64444	0	0	0	1	1	0	1	0	0	0	1	1	1	0	1	1	1	0	-97	4	0	0	1	0	0	0
251	80	2	2	1	7.46875	0	0	0	1	0	0	0	0	1	0	1	1	1	0	1	1	3	1	-97	15	1	1	3	1	2	1
252	53	2	2	1	5.5625	0	0	0	1	0	0	0	0	0	1	0	1	1	0	1	1	2	1	-97	4	0	0	2	1	1	0
253	31	2	4	1	2.41389	0	0	0	1	1	0	0	0	0	0	1	1	1	0	1	1	0	0	-97	9	1	1	4	1	1	0
254	25	2	1	1	4.62708	0	0	0	1	1	0	0	0	1	0	0	0	1	0	1	0	0	0	-97	5	1	0	3	1	0	0
256	34	2	4	1	1.15903	0	0	0	1	1	0	0	0	0	0	0	0	1	0	1	0	1	0	-97	3	0	0	2	1	0	0
257	28	2	1	1	1.56667	0	0	0	1	1	0	0	0	1	0	0	0	1	0	1	0	1	0	-97	4	0	0	2	1	0	0
260	31	1	1	1	2.84861	0	0	0	1	1	0	0	0	0	0	0	0	1	0	1	0	0	0	-97	1	0	0	2	1	0	0
261	69	1	1	1	2.04375	0	0	0	1	1	0	0	0	1	0	1	1	1	0	1	1	1	0	-97	7	1	1	3	1	1	0
262	56	2	1	1	3.33403	0	1	1	1	1	0	0	0	0	0	1	1	1	0	1	1	1	0	-97	5	1	0	2	1	1	0
263	87	2	1	1	6.29514	0	0	0	1	1	0	0	0	0	0	1	1	1	0	1	1	1	0	-97	7	1	1	3	1	1	0
264	69	1	4	1	4.13194	0	0	0	1	1	0	0	0	1	0	1	1	1	0	1	1	1	0	-97	2	0	0	2	1	0	0
265	66	1	3	1	2.91667	0	0	0	1	0	0	0	0	0	0	1	1	1	0	1	1	2	1	-97	5	1	0	1	0	0	0
267	66	1	4	1	6.39722	0	0	0	1	1	0	0	0	1	0	1	1	1	0	1	1	1	0	-97	6	1	0	2	1	1	0
268	68	2	-99	1	4.75208	0	0	0	1	1	0	0	0	0	0	0	0	1	0	1	0	1	0	-97	4	0	0	0	0	1	0
269	49	2	3	1	3.75417	0	0	0	1	0	0	0	0	1	0	1	1	1	0	1	1	2	1	-97	4	0	0	3	1	0	0
270	86	1	4	1	1.07292	0	1	1	1	0	0	0	0	0	0	1	1	1	0	1	1	3	1	-97	10	1	1	3	1	1	0
272	59	2	3	1	9.74028	0	0	0	1	1	0	0	0	1	0	1	1	1	0	1	1	0	0	-97	4	0	0	2	1	0	0
273	75	1	1	1	1.70417	0	0	0	1	0	0	0	0	0	0	0	0	1	0	1	0	3	1	-97	4	0	0	2	1	1	0
274	72	1	1	1	16.7778	1	1	1	1	0	0	0	0	1	1	0	1	1	0	1	1	5	1	-97	6	1	0	4	1	1	0
275	35	2	4	1	1.35625	0	0	0	1	1	0	0	0	1	0	1	1	1	0	1	1	1	0	-97	6	1	0	2	1	1	0
276	20	2	3	1	1.575	0	0	0	1	1	0	0	0	1	0	1	1	1	0	1	1	0	0	-97	2	0	0	2	1	0	0
277	83	1	1	1	11.1188	0	0	0	1	0	0	0	0	0	0	1	1	1	0	1	1	2	1	-97	2	0	0	0	0	0	0
280	60	1	2	1	10.0472	0	0	0	1	0	0	0	0	1	0	1	1	1	0	1	1	2	1	-97	7	1	1	2	1	2	1
281	59	2	1	1	13.85	0	0	0	1	0	0	0	0	1	0	1	1	1	0	1	1	2	1	-97	7	1	1	3	1	1	0
282	48	2	2	1	1.68333	1	1	1	1	0	0	0	0	1	0	1	1	1	0	1	1	5	1	-97	9	1	1	3	1	2	1
283	93	2	1	1	8.5	1	1	1	1	0	0	0	0	1	0	0	0	1	0	1	0	3	1	-97	11	1	1	4	1	1	0
284	77	2	2	1	15.1069	0	0	0	1	0	0	0	0	0	0	1	1	1	0	1	1	6	1	-97	3	0	0	0	0	1	0
285	66	2	3	1	15.9257	0	0	0	1	1	0	0	0	1	0	1	1	1	0	1	1	0	0	-97	6	1	0	2	1	1	0
286	80	1	1	1	1.71944	0	0	0	1	1	0	0	0	1	0	1	1	1	0	1	1	0	0	-97	3	0	0	1	0	0	0
287	40	2	3	1	1.29236	0	0	0	1	1	0	0	0	0	0	1	1	1	0	1	1	1	0	-97	2	0	0	0	0	1	0
288	79	1	4	1	4.28056	0	0	0	1	0	0	0	0	0	0	0	0	1	0	1	0	3	1	-97	5	1	0	4	1	1	0
289	31	1	1	1	4.98194	0	0	0	1	1	0	0	0	0	0	0	0	1	0	1	0	1	0	-97	7	1	1	3	1	1	0
290	68	1	5	1	3.03403	0	0	0	1	0	0	0	0	0	0	1	1	1	0	1	1	3	1	-97	9	1	1	1	0	2	1
291	45	2	1	1	6.96736	0	0	0	1	1	0	0	0	1	0	1	1	1	0	1	1	1	0	-97	2	0	0	1	0	0	0
292	75	1	1	1	6.69236	0	0	0	1	0	0	0	0	0	0	1	1	1	0	1	1	4	1	-97	10	1	1	3	1	2	1
293	84	2	1	1	7.91736	0	0	0	1	1	0	0	0	0	0	1	1	1	0	1	1	1	0	-97	9	1	1	2	1	2	1
294	22	2	5	1	3.82361	0	0	0	1	0	0	0	0	1	1	0	1	1	0	1	1	3	1	-97	2	0	0	2	1	0	0
295	30	2	1	1	2.68125	0	0	0	1	0	0	0	0	0	0	1	1	1	0	1	1	2	1	-97	7	1	1	2	1	1	0
297	41	2	3	0	13.0361	0	0	0	1	1	0	0	0	0	1	0	1	1	0	1	1	0	0	-97	2	0	0	0	0	1	0
300	81	2	2	1	3.24653	1	1	1	1	1	0	0	0	0	0	0	0	1	0	1	0	1	0	-97	10	1	1	4	1	1	0
301	79	2	1	1	20.7201	0	0	0	1	0	0	0	0	0	1	0	1	1	1	1	1	2	1	-97	1	0	0	1	0	0	0
302	57	2	2	1	2.36944	0	0	0	1	0	0	0	0	0	0	0	0	1	0	1	0	5	1	-97	9	1	1	2	1	1	0
303	82	2	2	1	8.38889	0	0	0	1	0	0	0	0	1	0	1	1	1	0	1	1	2	1	-97	11	1	1	3	1	1	0
305	46	2	1	1	12.3549	0	0	0	1	1	0	0	0	0	0	0	0	1	0	1	0	0	0	-97	2	0	0	2	1	0	0
306	85	1	4	1	7.53889	0	0	0	1	1	0	0	0	1	0	1	1	1	0	1	1	0	0	-97	5	1	0	3	1	1	0
307	29	2	1	1	3.22361	0	0	0	1	1	0	0	0	0	0	0	0	1	0	1	0	1	0	-97	2	0	0	2	1	0	0
308	81	2	2	1	1.48819	1	1	1	1	1	0	0	0	0	0	1	1	1	0	1	1	0	0	-97	4	0	0	3	1	1	0
309	32	1	3	1	5.88403	0	0	0	1	0	0	0	0	0	0	1	1	1	0	1	1	2	1	-97	4	0	0	3	1	1	0
310	66	2	1	1	12.0299	0	0	0	1	0	0	0	0	0	0	1	1	1	0	1	1	2	1	-97	7	1	1	2	1	2	1
311	87	2	5	1	13.9333	0	0	0	1	1	0	0	0	0	0	1	1	1	0	1	1	1	0	-97	3	0	0	2	1	0	0
312	67	2	4	1	1.95417	0	0	0	1	1	0	0	0	0	0	1	1	1	0	1	1	1	0	-97	1	0	0	1	0	0	0
313	86	2	1	1	4.90278	0	0	0	1	0	0	0	0	1	0	0	0	1	0	1	0	3	1	-97	3	0	0	1	0	0	0
314	74	1	1	1	1.06736	0	0	0	1	0	0	0	0	0	0	1	1	1	0	1	1	3	1	-97	8	1	1	4	1	1	0
315	83	2	1	1	59.7604	0	0	0	1	1	0	0	0	0	0	0	0	1	0	1	0	1	0	-97	2	0	0	1	0	0	0
316	62	2	4	1	2.00903	0	0	0	1	0	0	0	0	1	0	1	1	1	0	1	1	7	1	-97	4	0	0	1	0	0	0
319	27	2	4	1	1.65625	0	0	0	1	1	0	0	0	0	0	0	0	1	0	1	0	0	0	-97	6	1	0	4	1	1	0
320	68	2	4	1	5.60764	0	1	1	1	1	0	0	0	1	0	1	1	1	0	1	1	1	0	-97	4	0	0	3	1	1	0
322	55	2	4	1	2.72986	0	0	0	1	1	0	0	0	1	0	0	0	1	0	1	0	1	0	-97	7	1	1	4	1	1	0
323	70	2	2	1	4.59097	0	0	0	1	1	0	0	0	0	0	1	1	1	0	1	1	0	0	-97	3	0	0	1	0	0	0
324	80	2	2	1	4.64375	0	0	0	1	0	0	0	0	0	0	1	1	1	0	1	1	2	1	-97	4	0	0	2	1	1	0
326	75	2	4	1	2.75417	0	0	0	1	1	0	0	0	0	0	0	0	1	0	1	0	1	0	-97	1	0	0	1	0	0	0
328	76	1	3	1	3.57708	0	0	0	1	1	0	0	0	0	0	0	0	1	0	1	0	1	0	-97	2	0	0	1	0	0	0
329	89	2	1	1	3.96875	0	0	0	1	0	0	0	0	0	0	1	1	1	0	1	1	3	1	-97	7	1	1	2	1	2	1
330	75	2	3	1	12.4215	0	0	0	1	1	0	0	0	1	0	1	1	1	0	1	1	0	0	-97	6	1	0	4	1	1	0
331	16	1	3	1	2.77222	0	0	0	1	1	0	0	0	0	0	1	1	1	0	1	1	0	0	-97	3	0	0	3	1	0	0
332	82	2	-99	1	1.17986	1	1	1	1	0	0	0	0	1	0	0	0	1	0	1	0	6	1	-97	13	1	1	4	1	2	1
333	23	2	1	1	2.64514	0	0	0	1	1	0	0	0	1	0	1	1	1	0	1	1	0	0	-97	3	0	0	2	1	0	0
334	77	1	5	1	2.68681	0	0	0	1	0	0	0	0	1	0	0	0	1	0	1	0	3	1	-97	2	0	0	1	0	0	0
335	86	2	1	1	3.02569	0	0	0	1	0	0	0	0	0	0	1	1	1	0	1	1	2	1	-97	7	1	1	3	1	1	0
336	68	2	1	1	16.1153	0	0	0	1	1	0	1	0	1	0	1	1	1	0	1	1	1	0	-97	8	1	1	4	1	1	0
340	72	1	5	1	16.2882	1	1	1	1	0	0	0	0	0	0	1	1	1	0	1	1	2	1	-97	9	1	1	3	1	2	1
341	89	2	4	1	8.94028	0	0	0	1	0	0	0	0	1	0	1	1	1	0	1	1	3	1	-97	7	1	1	3	1	1	0
342	67	1	3	1	1.28125	1	1	1	1	0	0	0	0	1	0	0	0	1	1	1	0	4	1	-97	5	1	0	2	1	1	0
343	74	2	2	1	6.76806	0	0	0	1	0	0	0	0	0	0	1	1	1	1	1	1	3	1	-97	4	0	0	2	1	0	0
344	77	2	4	1	7.05486	0	0	0	1	1	0	0	0	0	0	1	1	1	0	1	1	0	0	-97	3	0	0	1	0	0	0
346	69	1	3	1	5.65972	0	0	0	1	1	0	0	0	0	0	1	1	1	0	1	1	1	0	-97	10	1	1	3	1	2	1
347	89	1	5	1	2.92431	0	0	0	1	1	0	0	0	1	0	1	1	1	0	1	1	1	0	-97	1	0	0	0	0	0	0
348	23	2	3	1	3.84792	0	0	0	1	1	0	0	0	0	0	1	1	1	0	1	1	1	0	-97	1	0	0	1	0	0	0
350	94	2	1	1	4.77083	0	0	0	1	1	0	0	0	0	0	1	1	1	0	1	1	1	0	-97	3	0	0	1	0	2	1
352	81	2	2	1	6.59722	0	0	0	1	1	0	0	0	0	1	0	1	1	1	1	1	0	0	-97	5	1	0	3	1	0	0
353	55	1	1	1	7.44931	0	0	0	1	0	0	0	0	0	0	1	1	1	0	1	1	5	1	-97	2	0	0	1	0	0	0
354	47	2	-99	1	7.55556	0	0	0	1	0	0	0	0	0	0	0	0	1	0	1	0	2	1	-97	6	1	0	1	0	1	0
355	59	2	4	1	6.10278	0	0	0	1	1	0	0	0	0	0	1	1	1	0	1	1	0	0	-97	5	1	0	3	1	1	0
356	73	2	4	1	5.80764	0	0	0	1	0	0	0	0	0	0	1	1	1	1	1	1	5	1	-97	3	0	0	2	1	1	0
357	42	2	5	1	4.85833	0	0	0	1	1	0	0	0	1	0	1	1	1	0	1	1	0	0	-97	5	1	0	2	1	1	0
358	88	2	1	1	4.44792	1	1	1	1	0	0	0	0	1	1	1	1	1	1	1	1	3	1	-97	8	1	1	4	1	2	1
360	67	1	3	1	6.56319	0	0	0	1	0	0	0	0	0	0	0	0	1	0	1	0	2	1	-97	8	1	1	3	1	1	0
361	66	2	4	1	4.63472	1	1	1	1	0	0	0	0	1	0	1	1	1	1	1	1	3	1	-97	11	1	1	3	1	3	1
362	69	1	3	1	4.49931	0	0	0	1	0	0	0	0	0	0	1	1	1	0	1	1	4	1	-97	4	0	0	1	0	1	0
363	56	2	1	1	3.18125	0	0	0	1	1	0	0	0	1	0	0	0	1	0	1	0	1	0	-97	5	1	0	2	1	1	0
364	71	2	1	1	11.5875	0	0	0	1	1	0	0	0	0	0	1	1	1	0	1	1	0	0	-97	3	0	0	1	0	0	0
365	27	2	1	1	2.62153	0	0	0	1	0	0	0	0	0	0	1	1	1	0	1	1	4	1	-97	9	1	1	2	1	1	0
366	76	1	1	1	5.38056	0	0	0	1	0	0	0	0	1	0	1	1	1	0	1	1	2	1	-97	3	0	0	1	0	0	0
367	81	2	1	1	4.49375	0	0	0	1	1	0	0	0	0	0	0	0	1	0	1	0	0	0	-97	1	0	0	1	0	0	0
368	69	1	4	1	11.1382	0	0	0	1	1	0	0	0	0	1	1	1	1	1	1	1	1	0	-97	6	1	0	4	1	1	0
369	58	2	2	1	3.31736	0	0	0	1	1	0	0	0	0	0	0	0	1	0	1	0	0	0	-97	3	0	0	2	1	1	0
370	72	2	5	1	7.94444	0	0	0	1	1	0	0	0	0	0	0	0	1	0	1	0	1	0	-97	11	1	1	3	1	1	0
371	72	1	2	1	3.59861	0	0	0	1	0	0	0	0	1	0	0	0	1	0	1	0	4	1	-97	1	0	0	0	0	0	0
372	83	2	2	1	5.19444	0	0	0	1	0	0	0	0	1	0	0	0	1	0	1	0	2	1	-97	9	1	1	2	1	1	0
373	79	1	3	1	1.71528	0	0	0	1	1	0	0	0	0	0	0	0	1	0	1	0	1	0	-97	7	1	1	3	1	1	0
375	62	1	2	1	6.89792	0	0	0	1	1	0	0	0	1	0	1	1	1	0	1	1	0	0	-97	3	0	0	2	1	0	0
376	73	1	3	1	7.31806	0	0	0	1	0	0	0	0	1	0	1	1	1	0	1	1	8	1	-97	7	1	1	2	1	2	1
377	87	1	2	1	1.62639	1	1	1	1	0	0	0	0	0	0	0	0	1	0	1	0	3	1	-97	17	1	1	3	1	2	1
378	86	2	1	1	5.43264	0	0	0	1	0	0	0	0	1	0	1	1	1	0	1	1	3	1	-97	6	1	0	1	0	1	0
379	53	1	4	1	4.71736	0	0	0	1	1	0	0	0	0	0	1	1	1	0	1	1	1	0	-97	3	0	0	3	1	0	0
380	33	1	2	1	7.57083	0	0	0	1	1	0	0	0	1	0	1	1	1	0	1	1	1	0	-97	6	1	0	3	1	1	0
381	92	2	1	1	21.6264	0	0	0	1	0	0	0	0	1	0	1	1	1	0	1	1	2	1	-97	1	0	0	1	0	0	0
382	57	1	3	1	5.1875	0	0	0	1	0	0	0	0	1	0	1	1	1	0	1	1	3	1	-97	4	0	0	1	0	1	0
383	58	2	1	1	4.35833	0	0	0	1	0	0	0	0	0	0	0	0	1	0	1	0	2	1	-97	10	1	1	3	1	1	0
384	76	2	4	1	24.0521	1	1	1	1	0	0	0	0	1	1	1	1	1	0	1	1	6	1	-97	6	1	0	2	1	0	0
385	87	2	3	1	10.0215	0	0	0	1	1	0	0	0	0	0	0	0	1	0	1	0	1	0	-97	9	1	1	2	1	1	0
386	61	1	1	1	1.43194	0	0	0	1	1	0	0	0	0	0	0	0	1	0	1	0	0	0	-97	4	0	0	3	1	0	0
388	87	2	3	1	6.61458	0	0	0	1	0	0	0	0	0	0	1	1	1	0	1	1	3	1	-97	3	0	0	1	0	0	0
389	51	1	1	1	7.12569	0	0	0	1	1	0	0	0	0	0	1	1	1	0	1	1	1	0	-97	6	1	0	2	1	0	0
390	77	2	1	1	6.8375	0	0	0	1	0	0	0	0	0	0	1	1	1	0	1	1	2	1	-97	10	1	1	3	1	1	0
392	79	1	2	1	6.82431	0	0	0	1	0	0	0	0	1	0	0	0	1	0	1	0	6	1	-97	8	1	1	3	1	1	0
393	67	1	1	1	5.35833	0	0	0	1	1	0	0	0	1	0	1	1	1	1	1	1	1	0	-97	6	1	0	1	0	1	0
395	87	2	1	1	3.80347	0	0	0	1	1	0	0	0	1	0	1	1	1	0	1	1	1	0	-97	1	0	0	2	1	0	0
396	51	1	3	1	4.1875	0	0	0	1	0	0	0	0	0	0	1	1	1	0	1	1	3	1	-97	7	1	1	3	1	0	0
397	61	2	2	1	2.51736	0	0	0	1	1	0	0	0	0	0	1	1	1	0	1	1	0	0	-97	3	0	0	3	1	0	0
398	77	2	1	1	1.60208	0	0	0	1	0	0	0	0	0	0	0	0	1	0	1	0	3	1	-97	0	0	0	1	0	0	0
399	82	1	2	1	16.9729	0	0	0	1	0	0	0	0	1	1	0	1	1	0	1	1	3	1	-97	1	0	0	1	0	0	0
400	90	2	3	1	12.4681	0	0	0	1	0	0	0	0	0	0	1	1	1	0	1	1	3	1	-97	9	1	1	1	0	1	0
401	74	1	2	1	13.1021	0	0	0	1	1	0	0	0	1	0	1	1	1	0	1	1	1	0	-97	2	0	0	2	1	1	0
402	60	1	1	1	3.76111	0	0	0	1	1	0	0	0	0	0	0	0	1	0	1	0	0	0	-97	6	1	0	3	1	1	0
403	93	2	1	1	2.65625	0	0	0	1	0	0	0	0	0	0	1	1	1	0	1	1	3	1	-97	3	0	0	3	1	1	0
404	66	2	1	1	5.65069	0	0	0	1	0	0	0	0	1	0	1	1	1	0	1	1	2	1	-97	11	1	1	3	1	1	0
405	60	2	1	1	12.2417	0	0	0	1	0	0	0	0	1	0	1	1	1	0	1	1	3	1	-97	6	1	0	3	1	0	0
406	77	1	5	1	2.51736	0	0	0	1	0	0	0	0	0	0	1	1	1	0	1	1	2	1	-97	4	0	0	1	0	1	0
407	69	1	4	1	2.65903	0	0	0	1	1	0	0	0	1	0	1	1	1	0	1	1	1	0	-97	9	1	1	2	1	2	1
408	57	2	3	1	3.61875	0	0	0	1	0	0	0	0	1	0	1	1	1	0	1	1	2	1	-97	2	0	0	2	1	0	0
409	78	1	2	1	20.5764	0	0	0	1	1	0	0	0	1	0	1	1	1	0	1	1	1	0	-97	10	1	1	3	1	1	0
410	80	1	5	1	2.64583	0	0	0	1	1	0	0	0	1	0	1	1	1	1	1	1	1	0	-97	7	1	1	4	1	1	0
411	83	2	3	1	1.80278	0	0	0	1	0	0	0	0	0	0	1	1	1	0	1	1	2	1	-97	0	0	0	0	0	0	0
412	17	1	5	1	3.59722	0	0	0	1	1	0	0	0	0	0	1	1	1	0	1	1	0	0	-97	3	0	0	2	1	0	0
414	52	1	1	1	1.9375	0	0	0	1	1	0	0	0	0	0	1	1	1	0	1	1	1	0	-97	2	0	0	2	1	0	0
415	80	1	3	1	2.97986	0	0	0	1	0	0	0	0	0	0	1	1	1	0	1	1	2	1	-97	8	1	1	3	1	2	1
416	79	1	3	1	7.85417	0	0	0	1	0	0	0	0	0	0	0	0	1	0	1	0	5	1	-97	8	1	1	2	1	1	0
417	54	2	1	1	5.68611	0	0	0	1	0	0	0	0	0	0	1	1	1	0	1	1	2	1	-97	11	1	1	2	1	2	1
418	78	1	4	1	3.93611	0	0	0	1	0	0	0	0	1	0	1	1	1	0	1	1	6	1	-97	5	1	0	1	0	1	0
419	46	1	4	1	2.58611	0	0	0	1	0	0	0	0	0	0	1	1	1	0	1	1	2	1	-97	6	1	0	1	0	1	0
420	33	2	1	1	2.00486	0	0	0	1	1	0	0	0	0	0	1	1	1	0	1	1	1	0	-97	4	0	0	2	1	0	0
421	48	2	1	1	6.84028	0	0	0	1	1	0	0	0	0	0	1	1	1	0	1	1	0	0	-97	6	1	0	2	1	1	0
422	54	2	1	1	12.1111	0	0	0	1	0	0	0	0	1	0	0	0	1	1	1	0	2	1	-97	6	1	0	2	1	1	0
424	82	1	2	1	3.56319	0	0	0	1	0	0	0	0	0	0	1	1	1	0	1	1	3	1	-97	4	0	0	2	1	0	0
425	25	2	1	1	4.07431	0	0	0	1	1	0	0	0	1	0	1	1	1	1	1	1	1	0	-97	9	1	1	3	1	1	0
428	73	1	1	1	6.46736	0	0	0	1	0	0	0	0	0	0	1	1	1	0	1	1	2	1	-97	5	1	0	1	0	0	0
429	51	1	1	1	10.0806	0	0	0	1	1	0	0	0	0	0	1	1	1	0	1	1	0	0	-97	6	1	0	3	1	0	0
430	72	1	5	1	3.13472	0	0	0	1	1	0	0	0	1	0	0	0	1	0	1	0	0	0	-97	1	0	0	1	0	0	0
431	103	2	2	1	1.21042	1	1	1	1	0	0	0	0	0	0	0	0	1	0	1	0	5	1	-97	10	1	1	2	1	1	0
432	51	1	5	1	2.85278	0	0	0	1	1	0	0	0	1	0	1	1	1	0	1	1	0	0	-97	5	1	0	3	1	1	0
433	78	2	4	1	2.22083	0	0	0	1	0	0	0	0	0	0	1	1	1	0	1	1	3	1	-97	9	1	1	4	1	1	0
435	64	1	1	1	3.11389	0	0	0	1	0	0	0	0	0	0	0	0	1	0	1	0	2	1	-97	6	1	0	2	1	1	0
436	73	1	1	1	9.86736	0	0	0	1	0	0	0	0	1	0	1	1	1	0	1	1	2	1	-97	7	1	1	4	1	0	0
437	84	1	4	1	4.62778	0	0	0	1	0	0	0	0	0	0	1	1	1	0	1	1	4	1	-97	1	0	0	0	0	0	0
438	28	2	1	1	2.01736	0	0	0	1	1	0	0	0	0	0	1	1	1	0	1	1	0	0	-97	5	1	0	3	1	0	0
439	26	2	1	1	5.66111	0	0	0	1	0	0	0	0	0	0	0	0	1	0	1	0	3	1	-97	2	0	0	1	0	0	0
440	53	1	4	1	4.38611	0	1	1	1	1	0	0	0	1	1	0	1	1	0	1	1	1	0	-97	6	1	0	2	1	1	0
441	44	1	5	1	4.89028	0	0	0	1	0	0	0	0	0	0	0	0	1	0	1	0	3	1	-97	2	0	0	2	1	0	0
443	66	2	3	1	4.70833	0	0	0	1	1	0	0	0	0	0	1	1	1	0	1	1	1	0	-97	5	1	0	2	1	1	0
446	75	1	2	1	8.58611	0	0	0	1	0	0	0	0	1	0	1	1	1	0	1	1	2	1	-97	13	1	1	3	1	2	1
447	78	2	1	1	9.59861	0	0	0	1	1	0	0	0	1	0	1	1	1	0	1	1	0	0	-97	9	1	1	2	1	1	0
448	23	1	1	0	4.92778	0	0	0	1	0	0	0	0	1	0	0	0	1	0	1	0	2	1	-97	7	1	1	2	1	0	0
449	43	1	-99	1	6.72222	0	0	0	1	1	0	0	0	0	0	0	0	1	0	1	0	0	0	-97	1	0	0	1	0	0	0
451	84	2	1	1	4.00764	0	0	0	1	0	0	0	0	0	0	1	1	1	0	1	1	2	1	-97	4	0	0	1	0	1	0
452	68	1	1	1	7.05972	0	0	0	1	0	0	0	0	0	0	1	1	1	0	1	1	3	1	-97	11	1	1	3	1	1	0
453	73	2	4	1	23.7174	0	0	0	1	0	0	1	0	0	0	1	1	1	0	1	1	3	1	-97	7	1	1	3	1	1	0
454	43	2	5	1	1.20347	0	0	0	1	1	0	0	0	1	0	0	0	1	0	1	0	0	0	-97	5	1	0	3	1	0	0
456	50	1	1	1	6.01458	0	0	0	1	0	0	0	0	0	0	0	0	1	0	1	0	6	1	-97	3	0	0	1	0	0	0
457	52	1	4	1	3.80208	1	1	1	1	1	0	1	0	0	0	1	1	1	0	1	1	1	0	-97	9	1	1	4	1	1	0
458	46	1	1	1	1.63819	0	0	0	1	1	0	0	0	0	0	1	1	1	0	1	1	0	0	-97	4	0	0	3	1	0	0
459	66	1	4	1	2.02778	0	0	0	1	1	0	0	0	0	0	1	1	1	0	1	1	0	0	-97	3	0	0	2	1	0	0
460	60	1	2	0	4.97917	0	0	0	1	1	0	0	0	0	0	0	0	1	0	1	0	1	0	-97	6	1	0	3	1	2	1
461	72	2	3	1	7.425	0	0	0	1	1	0	0	0	1	1	0	1	1	0	1	1	1	0	-97	3	0	0	3	1	0	0
462	24	2	1	1	1.83681	0	0	0	1	1	0	0	0	0	0	1	1	1	0	1	1	0	0	-97	8	1	1	3	1	1	0
463	59	1	4	1	22.5687	0	0	0	1	0	0	1	0	1	1	1	1	1	1	1	1	3	1	-97	3	0	0	1	0	1	0
464	104	2	1	1	4.20208	1	1	1	1	0	0	0	0	1	0	1	1	1	1	1	1	6	1	-97	14	1	1	2	1	3	1
465	71	1	5	1	17.8597	0	0	0	1	1	0	0	0	1	1	1	1	1	0	1	1	1	0	-97	4	0	0	1	0	1	0
502	80	2	5	1	5.48472	0	0	0	1	0	0	0	0	0	0	0	0	0	0	0	0	2	1	-97	6	1	0	1	0	0	0
503	50	2	2	1	15.216	0	0	0	1	0	0	0	0	0	0	1	1	0	0	1	0	2	1	-97	4	0	0	1	0	0	0
506	82	1	5	1	7.61597	0	1	0	1	1	0	0	0	0	0	0	0	0	0	0	0	0	0	-97	1	0	0	1	0	0	0
512	74	1	2	1	11.0972	0	0	0	1	0	0	0	0	0	0	1	1	0	0	1	0	2	1	-97	4	0	0	0	0	0	0
513	78	1	1	1	2.33125	0	0	0	1	0	0	0	0	0	0	1	1	0	0	1	0	2	1	-97	5	1	0	2	1	1	0
514	73	1	-99	1	2.15069	0	0	0	1	1	0	0	0	0	0	1	1	0	0	1	0	1	0	-97	5	1	0	2	1	0	0
515	84	2	3	1	7.50208	0	0	0	1	1	0	0	0	1	0	1	1	0	0	1	0	0	0	-97	5	1	0	1	0	0	0
517	67	1	5	1	4.33194	0	0	0	1	1	0	0	0	0	0	1	1	0	0	1	0	1	0	-97	3	0	0	1	0	0	0
518	59	1	4	1	4.07292	0	0	0	1	1	0	0	0	0	0	1	1	0	0	1	0	0	0	-97	6	1	0	2	1	1	0
523	60	1	1	1	2.97708	0	0	0	1	1	0	0	0	0	0	1	1	0	0	1	0	1	0	-97	8	1	1	2	1	2	1
525	75	2	2	1	3.57569	0	0	0	1	0	0	0	0	0	0	1	1	0	0	1	0	2	1	-97	6	1	0	2	1	0	0
528	60	2	2	1	1.18264	0	0	0	1	1	0	0	0	0	0	1	1	0	0	1	0	1	0	-97	6	1	0	2	1	1	0
529	79	2	1	1	11.2785	0	0	0	1	0	0	0	0	0	0	1	1	0	0	1	0	2	1	-97	2	0	0	0	0	1	0
531	63	2	1	1	11.9174	0	0	0	1	0	0	0	0	0	0	0	0	0	0	0	0	2	1	-97	4	0	0	1	0	0	0
536	79	2	2	1	7.95139	0	0	0	1	0	0	0	0	0	0	1	1	0	0	1	0	4	1	-97	2	0	0	2	1	0	0
543	80	2	1	1	19.7368	0	0	0	1	1	0	0	0	0	0	1	1	0	0	1	0	0	0	-97	1	0	0	0	0	0	0
544	67	1	2	1	1.66736	0	0	0	1	0	0	0	0	0	0	0	0	0	0	0	0	2	1	-97	3	0	0	1	0	1	0
547	82	2	1	1	1.65833	0	0	0	1	0	0	0	0	0	0	1	1	0	0	1	0	2	1	-97	1	0	0	0	0	0	0
548	58	2	3	1	25.3354	0	0	0	1	1	0	0	0	0	0	1	1	0	0	1	0	1	0	-97	2	0	0	1	0	0	0
550	74	2	1	1	6.64653	0	0	0	1	0	0	0	0	0	0	1	1	0	0	1	0	2	1	-97	3	0	0	0	0	1	0
551	59	1	2	1	2.73403	0	0	0	1	0	0	0	0	0	0	1	1	0	0	1	0	2	1	-97	6	1	0	0	0	1	0
555	67	2	1	1	2.66736	0	0	0	1	1	0	0	0	0	0	1	1	0	0	1	0	0	0	-97	3	0	0	2	1	0	0
556	98	2	3	1	5.72014	0	1	1	1	1	0	0	0	0	0	1	1	0	0	1	0	0	0	-97	1	0	0	2	1	0	0
558	78	2	1	1	6.89375	0	0	0	1	0	0	0	0	0	0	0	0	0	0	0	0	5	1	-97	6	1	0	1	0	1	0
559	82	1	4	1	9.72222	0	0	0	1	0	0	0	0	0	0	1	1	0	0	1	0	3	1	-97	3	0	0	2	1	1	0
561	64	1	4	1	9.17917	1	1	1	1	0	0	0	0	0	0	0	0	0	0	0	0	2	1	-97	3	0	0	3	1	0	0
563	88	2	5	1	13.9035	0	0	0	1	0	0	0	0	0	0	1	1	0	0	1	0	5	1	-97	2	0	0	1	0	0	0
564	46	2	1	1	16.6	0	0	0	1	1	0	0	0	0	0	1	1	0	0	1	0	1	0	-97	3	0	0	1	0	1	0
572	72	1	5	1	10.1965	0	0	0	1	0	0	0	0	0	0	1	1	0	0	1	0	2	1	-97	1	0	0	0	0	0	0
575	50	1	1	1	5.17639	0	0	0	1	1	0	0	0	0	0	0	0	0	0	0	0	0	0	-97	2	0	0	0	0	0	0
576	67	1	2	1	2.66806	0	0	0	1	0	0	0	0	0	0	1	1	0	0	1	0	5	1	-97	4	0	0	1	0	1	0
577	53	1	-99	1	8.40347	0	0	0	1	1	0	0	0	0	0	0	0	0	0	0	0	0	0	-97	1	0	0	1	0	0	0
578	73	2	3	1	5.18681	0	0	0	1	1	0	0	0	0	0	1	1	0	0	1	0	1	0	-97	4	0	0	1	0	1	0
579	79	1	4	1	8.07014	0	0	0	1	0	0	0	0	0	0	1	1	0	0	1	0	4	1	-97	6	1	0	1	0	1	0
582	89	1	3	1	26.9868	0	0	0	1	0	0	0	0	0	0	1	1	0	0	1	0	3	1	-97	4	0	0	1	0	0	0
583	87	2	2	1	5.2625	0	0	0	1	1	0	0	0	0	0	1	1	0	0	1	0	1	0	-97	5	1	0	3	1	1	0
584	62	2	1	0	10.6806	0	0	0	1	0	0	0	0	0	0	0	0	0	0	0	0	2	1	-97	7	1	1	1	0	1	0
585	45	1	3	1	5.25417	0	0	0	1	0	0	0	0	0	0	0	0	0	0	0	0	3	1	-97	5	1	0	3	1	1	0
587	72	2	5	1	2.84722	0	0	0	1	0	0	0	0	0	0	1	1	0	0	1	0	2	1	-97	9	1	1	2	1	1	0
588	93	2	1	1	11.9701	0	0	0	1	0	0	0	0	0	0	0	0	0	0	0	0	3	1	-97	4	0	0	0	0	1	0
590	60	1	1	1	22.7139	0	1	1	1	0	0	0	0	0	0	0	0	0	0	0	0	4	1	-97	6	1	0	2	1	1	0
593	85	1	3	1	1.46944	0	0	0	1	1	0	0	0	1	0	1	1	0	0	1	0	0	0	-97	2	0	0	1	0	0	0
597	80	2	3	1	27.9542	0	0	0	1	0	0	0	0	0	0	1	1	0	0	1	0	3	1	-97	3	0	0	0	0	1	0
602	70	2	3	1	2.87431	0	0	0	1	1	0	0	0	0	0	1	1	0	0	1	0	1	0	-97	4	0	0	1	0	0	0
604	77	2	4	1	5.33681	0	0	0	1	1	0	0	0	0	0	1	1	0	0	1	0	1	0	-97	3	0	0	2	1	0	0
607	45	2	4	1	5.59653	0	0	0	1	0	0	0	0	0	0	1	1	0	0	1	0	4	1	-97	4	0	0	1	0	0	0
608	69	2	4	1	7.50278	0	0	0	1	0	0	0	0	0	0	0	0	0	0	0	0	3	1	-97	4	0	0	1	0	0	0
609	74	1	1	1	11.925	0	0	0	1	1	0	0	0	0	0	0	0	0	0	0	0	1	0	-97	3	0	0	1	0	0	0
611	24	2	1	1	1.95556	0	0	0	1	1	0	0	0	0	0	0	0	0	0	0	0	0	0	-97	1	0	0	0	0	0	0
613	81	1	1	1	3.81597	0	0	0	1	0	0	0	0	0	0	0	0	0	0	0	0	4	1	-97	9	1	1	2	1	2	1
615	77	2	1	1	6.81458	0	0	0	1	0	0	0	0	0	0	0	0	0	0	0	0	3	1	-97	9	1	1	2	1	1	0
616	92	1	1	1	8.00139	1	1	1	1	0	0	0	0	0	0	1	1	0	0	1	0	3	1	-97	10	1	1	3	1	2	1
617	42	1	1	1	3.21875	0	0	0	1	0	0	0	0	1	0	0	0	0	0	0	0	3	1	-97	8	1	1	2	1	1	0
618	57	2	5	1	2.12431	0	0	0	1	0	0	0	0	0	0	1	1	0	0	1	0	2	1	-97	6	1	0	2	1	1	0
625	35	1	2	1	3.89306	0	0	0	1	0	0	0	0	1	0	0	0	0	0	0	0	2	1	-97	3	0	0	0	0	0	0
626	68	2	1	1	3.15347	0	0	0	1	0	0	0	0	0	0	0	0	0	0	0	0	2	1	-97	0	0	0	0	0	0	0
635	49	2	2	1	3.38125	0	0	0	1	1	0	0	0	0	0	0	0	0	0	0	0	0	0	-97	3	0	0	3	1	0	0
636	69	1	2	1	6.63611	0	0	0	1	1	0	0	0	0	0	0	0	0	0	0	0	0	0	-97	2	0	0	1	0	1	0
638	77	1	2	1	1.39028	0	0	0	1	1	0	0	0	0	0	1	1	0	0	1	0	1	0	-97	2	0	0	2	1	0	0
639	88	2	3	1	4.70069	0	0	0	1	1	0	0	0	0	0	1	1	0	0	1	0	0	0	-97	3	0	0	1	0	0	0
640	53	2	3	1	1.94444	0	0	0	1	1	0	0	0	0	0	0	0	0	0	0	0	0	0	-97	1	0	0	1	0	0	0
642	91	1	4	1	6.63542	0	0	0	1	0	0	0	0	0	0	1	1	0	0	1	0	2	1	-97	4	0	0	1	0	1	0
643	85	1	1	1	7.70625	0	0	0	1	0	0	0	0	0	0	0	0	0	0	0	0	2	1	-97	2	0	0	1	0	0	0
644	73	2	3	1	12.3507	0	0	0	1	0	0	0	0	0	0	1	1	0	0	1	0	2	1	-97	4	0	0	0	0	1	0
648	97	2	2	1	4.22917	0	0	0	1	0	0	0	0	0	0	1	1	0	0	1	0	3	1	-97	3	0	0	1	0	1	0
649	75	1	3	1	5.73403	0	0	0	1	1	0	0	0	0	0	0	0	0	0	0	0	1	0	-97	11	1	1	4	1	2	1
653	58	1	-99	1	10.2389	0	0	0	1	0	0	0	0	0	0	1	1	0	0	1	0	3	1	-97	3	0	0	0	0	1	0
656	84	2	1	1	5.06736	1	1	1	1	0	0	0	0	0	0	1	1	0	0	1	0	2	1	-97	7	1	1	1	0	1	0
661	83	1	2	1	5.15833	0	0	0	1	0	0	0	0	0	0	1	1	0	0	1	0	2	1	-97	2	0	0	1	0	0	0
662	56	2	4	1	1.51181	0	0	0	1	1	0	0	0	0	0	1	1	0	0	1	0	1	0	-97	3	0	0	0	0	1	0
668	88	2	5	1	3.73264	0	0	0	1	1	0	0	0	0	0	0	0	0	0	0	0	1	0	-97	5	1	0	0	0	1	0
669	72	2	3	0	2.85903	0	0	0	1	1	0	0	0	0	0	1	1	0	0	1	0	1	0	-97	1	0	0	1	0	0	0
670	49	1	1	1	5.05347	0	0	0	1	1	0	0	0	0	0	0	0	0	0	0	0	0	0	-97	2	0	0	0	0	1	0
671	85	2	5	1	26.1271	0	0	0	1	0	0	0	0	0	0	1	1	0	0	1	0	4	1	-97	7	1	1	3	1	1	0
672	89	2	1	1	2.72222	0	0	0	1	1	0	0	0	0	0	1	1	0	0	1	0	1	0	-97	6	1	0	2	1	1	0
678	55	1	1	1	9.76806	0	0	0	1	0	0	0	0	0	0	1	1	0	0	1	0	2	1	-97	4	0	0	0	0	1	0
682	81	1	3	1	8.74236	0	0	0	1	0	0	0	0	1	0	0	0	0	0	0	0	2	1	-97	2	0	0	1	0	0	0
683	75	2	4	1	7.41181	0	0	0	1	0	0	0	0	0	0	1	1	0	0	1	0	2	1	-97	7	1	1	3	1	1	0
684	57	2	3	1	1.53819	0	0	0	1	1	0	0	0	1	0	1	1	0	0	1	0	1	0	-97	4	0	0	1	0	1	0
688	88	1	3	1	3.65694	0	0	0	1	1	0	0	0	0	0	1	1	0	0	1	0	0	0	-97	3	0	0	3	1	0	0
689	80	2	3	1	7.98403	0	0	0	1	1	0	0	0	0	0	1	1	0	0	1	0	0	0	-97	1	0	0	0	0	0	0
694	81	1	3	1	10.716	0	0	0	1	1	0	0	0	0	0	1	1	0	0	1	0	0	0	-97	2	0	0	2	1	0	0
696	57	2	1	1	2.58125	0	1	1	1	0	0	0	0	0	0	1	1	0	0	1	0	2	1	-97	8	1	1	2	1	2	1
698	62	2	5	1	1.16806	1	1	1	1	0	0	0	0	0	0	0	0	0	0	0	0	2	1	-97	8	1	1	2	1	2	1
699	48	2	1	1	3.56042	0	0	0	1	0	0	0	0	0	0	0	0	0	0	0	0	2	1	-97	7	1	1	3	1	1	0
702	84	2	1	1	10.016	0	1	0	1	0	0	0	0	0	0	0	0	0	0	0	0	2	1	-97	0	0	0	0	0	0	0
704	76	2	1	1	1.0625	0	0	0	1	1	0	0	0	0	0	1	1	0	0	1	0	1	0	-97	2	0	0	0	0	0	0
709	79	2	3	1	4.775	0	0	0	1	0	0	0	0	0	0	1	1	0	0	1	0	3	1	-97	1	0	0	2	1	0	0
710	98	2	2	1	16.4514	0	0	0	1	0	0	0	0	0	0	0	0	0	0	0	0	2	1	-97	4	0	0	3	1	1	0
711	72	1	2	1	6.35486	0	0	0	1	0	0	0	0	0	0	1	1	0	0	1	0	7	1	-97	6	1	0	2	1	0	0
714	41	2	1	1	6.11875	0	0	0	1	1	0	0	0	0	0	0	0	0	0	0	0	1	0	-97	2	0	0	0	0	0	0
715	81	1	2	1	4.27917	0	0	0	1	1	0	0	0	0	0	0	0	0	0	0	0	1	0	-97	2	0	0	1	0	0	0
716	72	2	-99	1	2.03264	0	0	0	1	0	0	0	0	1	0	1	1	0	0	1	0	4	1	-97	5	1	0	1	0	1	0
717	93	2	2	1	23.6937	0	0	0	1	1	0	0	0	0	0	0	0	0	0	0	0	1	0	-97	4	0	0	1	0	0	0
718	88	1	2	1	11.0299	0	0	0	1	0	0	0	0	0	0	1	1	0	0	1	0	4	1	-97	6	1	0	0	0	1	0
723	23	2	1	1	2.70903	0	0	0	1	1	0	0	0	0	0	0	0	0	0	0	0	0	0	-97	1	0	0	0	0	0	0
724	48	2	1	1	2.7625	0	0	0	1	0	0	0	0	0	0	0	0	0	0	0	0	2	1	-97	4	0	0	0	0	1	0
727	86	1	3	1	7.61875	0	0	0	1	0	0	0	0	0	0	1	1	0	0	1	0	2	1	-97	5	1	0	1	0	0	0
730	84	2	1	1	10.7986	0	0	0	1	0	0	0	0	0	0	0	0	0	0	0	0	2	1	-97	5	1	0	2	1	0	0
731	91	2	1	1	3.38958	0	0	0	1	1	0	0	0	0	0	1	1	0	0	1	0	1	0	-97	2	0	0	0	0	0	0
737	86	2	4	1	8.80625	0	0	0	1	1	0	0	0	0	0	1	1	0	0	1	0	1	0	-97	6	1	0	0	0	0	0
738	91	1	1	1	2.48403	0	0	0	1	0	0	0	0	0	0	1	1	0	0	1	0	2	1	-97	2	0	0	1	0	1	0
739	70	2	3	1	3.97917	0	0	0	1	1	0	0	0	0	0	1	1	0	0	1	0	1	0	-97	0	0	0	0	0	0	0
740	43	1	2	1	9.00278	0	0	0	1	1	0	0	0	0	0	1	1	0	0	1	0	1	0	-97	2	0	0	2	1	0	0
744	72	2	5	1	2.16458	0	0	0	1	1	0	0	0	0	0	1	1	0	0	1	0	1	0	-97	1	0	0	1	0	0	0
747	71	1	2	1	18.6569	0	0	0	1	0	0	0	0	0	0	0	0	0	0	0	0	5	1	-97	4	0	0	2	1	1	0
749	85	1	1	1	2.43264	1	1	1	1	0	0	0	0	0	0	0	0	0	0	0	0	7	1	-97	10	1	1	3	1	2	1
750	49	2	1	1	8.44097	0	0	0	1	1	0	0	0	0	0	1	1	0	0	1	0	0	0	-97	1	0	0	1	0	0	0
765	58	1	3	1	28.6604	0	0	0	1	0	0	1	0	0	0	0	0	0	0	0	0	6	1	-97	6	1	0	1	0	1	0
767	76	2	1	1	5.09792	0	0	0	1	0	0	0	0	0	0	0	0	0	0	0	0	2	1	-97	3	0	0	1	0	0	0
770	64	2	1	0	14.9132	0	0	0	1	1	0	0	0	0	0	0	0	0	0	0	0	1	0	-97	1	0	0	0	0	0	0
773	76	2	3	1	4.69792	0	1	1	1	0	0	0	0	0	0	1	1	0	0	1	0	4	1	-97	8	1	1	2	1	2	1
774	18	1	5	1	1.94028	0	0	0	1	1	0	0	0	0	0	1	1	0	0	1	0	0	0	-97	1	0	0	0	0	0	0
776	60	2	3	1	2.39792	1	1	1	1	1	0	0	0	0	0	0	0	0	0	0	0	1	0	-97	10	1	1	3	1	1	0
778	85	1	4	1	6.00694	1	1	1	1	0	0	0	0	0	0	1	1	0	0	1	0	4	1	-97	15	1	1	4	1	2	1
780	50	1	1	1	3.12292	0	0	0	1	1	0	0	0	0	0	1	1	0	0	1	0	1	0	-97	4	0	0	0	0	0	0
782	88	2	1	1	7.04861	0	0	0	1	0	0	0	0	0	0	1	1	0	0	1	0	2	1	-97	6	1	0	1	0	0	0
785	80	2	3	1	1.07014	0	0	0	1	0	0	0	0	0	0	1	1	0	0	1	0	2	1	-97	0	0	0	0	0	0	0
792	68	2	3	1	10.6007	0	0	0	1	0	0	0	0	0	0	0	0	0	0	0	0	3	1	-97	4	0	0	1	0	1	0
795	76	2	1	1	9.9375	0	0	0	1	1	0	0	0	0	0	0	0	0	0	0	0	1	0	-97	5	1	0	2	1	2	1
800	81	2	1	1	15.75	0	0	0	1	0	0	0	0	0	0	0	0	0	0	0	0	3	1	-97	3	0	0	1	0	1	0
804	58	1	1	1	5.16875	0	0	0	1	1	0	0	0	0	0	1	1	0	0	1	0	1	0	-97	8	1	1	3	1	1	0
806	86	2	1	1	6.11806	0	0	0	1	0	0	0	0	0	0	1	1	0	0	1	0	2	1	-97	5	1	0	1	0	0	0
816	77	1	1	1	20.7208	1	1	1	1	0	0	0	0	0	0	1	1	0	0	1	0	3	1	-97	13	1	1	3	1	2	1
818	76	1	2	1	8.10972	0	1	0	1	1	0	0	0	0	0	0	0	0	0	0	0	1	0	-97	8	1	1	3	1	1	0
819	59	1	1	1	1.91319	0	0	0	1	1	0	0	0	0	0	0	0	0	0	0	0	1	0	-97	1	0	0	0	0	0	0
826	85	1	4	1	13.741	0	0	0	1	0	0	0	0	0	0	1	1	0	0	1	0	2	1	-97	11	1	1	2	1	2	1
830	78	1	5	1	60.6444	0	0	0	1	1	0	0	0	0	0	0	0	0	0	0	0	1	0	-97	3	0	0	1	0	0	0
831	68	1	2	1	3.94861	0	0	0	1	0	0	0	0	1	0	1	1	0	0	1	0	4	1	-97	11	1	1	4	1	2	1
835	96	2	1	1	13.3076	1	1	1	1	0	0	0	0	1	1	0	1	0	0	1	0	4	1	-97	10	1	1	2	1	1	0
837	81	1	4	1	2.31042	0	0	0	1	0	0	0	0	0	0	1	1	0	0	1	0	2	1	-97	2	0	0	2	1	0	0
838	97	2	1	1	5.45625	0	0	0	1	0	0	0	0	0	0	1	1	0	0	1	0	2	1	-97	6	1	0	2	1	1	0
839	85	2	4	1	3.61319	0	0	0	1	1	0	0	0	0	0	1	1	0	0	1	0	1	0	-97	2	0	0	1	0	0	0
840	77	2	3	1	3.00139	0	0	0	1	1	0	0	0	0	0	0	0	0	0	0	0	0	0	-97	2	0	0	1	0	0	0
846	70	2	1	1	3.1875	0	0	0	1	0	0	0	0	0	0	0	0	0	0	0	0	3	1	-97	7	1	1	0	0	1	0
848	86	2	5	1	13.1667	0	0	0	1	1	0	0	0	0	0	1	1	0	0	1	0	1	0	-97	2	0	0	0	0	1	0
853	41	2	2	1	2.91528	0	0	0	1	1	0	0	0	0	0	0	0	0	0	0	0	0	0	-97	2	0	0	1	0	0	0
854	74	2	1	1	16.1819	0	0	0	1	0	0	0	0	0	0	1	1	0	0	1	0	2	1	-97	6	1	0	2	1	0	0
856	73	1	4	1	12.1479	1	1	1	1	0	0	0	0	0	0	1	1	0	0	1	0	4	1	-97	3	0	0	2	1	0	0
859	71	2	4	1	8.57778	0	0	0	1	0	0	0	0	0	0	1	1	0	0	1	0	4	1	-97	10	1	1	4	1	1	0
860	75	1	2	1	1.15069	0	0	0	1	0	0	0	0	0	0	0	0	0	0	0	0	2	1	-97	9	1	1	2	1	1	0
863	91	2	4	1	11.8965	0	0	0	1	1	0	0	0	0	0	1	1	0	0	1	0	1	0	-97	2	0	0	0	0	0	0
867	27	2	4	1	2.66319	0	0	0	1	0	0	0	0	0	0	1	1	0	0	1	0	2	1	-97	6	1	0	2	1	2	1
871	80	2	5	1	6.95417	0	0	0	1	1	0	0	0	0	0	0	0	0	0	0	0	1	0	-97	5	1	0	2	1	1	0
872	45	1	1	1	7.61528	0	0	0	1	1	0	0	0	0	0	1	1	0	0	1	0	1	0	-97	2	0	0	1	0	0	0
874	51	2	3	1	5.44167	0	0	0	1	0	0	0	0	0	0	1	1	0	0	1	0	2	1	-97	3	0	0	0	0	1	0
878	75	2	1	1	6.63472	0	0	0	1	0	0	0	0	0	0	0	0	0	0	0	0	3	1	-97	4	0	0	2	1	1	0
880	72	2	1	1	3.68958	0	0	0	1	1	0	0	0	0	0	1	1	0	0	1	0	0	0	-97	6	1	0	2	1	1	0
885	82	2	1	1	3.77153	0	0	0	1	1	0	0	0	0	0	1	1	0	0	1	0	1	0	-97	3	0	0	1	0	1	0
888	67	2	1	0	7.19722	0	0	0	1	1	0	0	0	0	0	1	1	0	0	1	0	1	0	-97	3	0	0	1	0	0	0
889	76	1	2	1	3.61875	0	0	0	1	0	0	0	0	0	0	0	0	0	0	0	0	3	1	-97	5	1	0	1	0	1	0
890	79	1	1	1	6.01875	0	0	0	1	1	0	0	0	0	0	0	0	0	0	0	0	0	0	-97	1	0	0	0	0	0	0
896	83	2	2	1	5.93819	0	1	1	1	0	0	0	0	0	0	0	0	0	0	0	0	4	1	-97	8	1	1	2	1	3	1
897	56	2	3	1	5.59722	0	0	0	1	1	0	0	0	0	0	1	1	0	0	1	0	0	0	-97	2	0	0	1	0	0	0
898	70	1	2	1	6.98194	0	0	0	1	0	0	0	0	0	0	1	1	0	0	1	0	3	1	-97	9	1	1	3	1	1	0
899	94	2	3	1	21.341	1	1	1	1	0	0	0	0	0	0	1	1	0	0	1	0	3	1	-97	5	1	0	1	0	1	0
903	86	2	1	1	9.75	0	1	0	1	0	0	0	0	0	0	1	1	0	0	1	0	5	1	-97	7	1	1	1	0	2	1
906	72	1	2	1	6.22083	0	0	0	1	0	0	0	0	0	0	1	1	0	0	1	0	3	1	-97	8	1	1	2	1	2	1
907	86	1	3	1	7.95278	0	0	0	1	0	0	0	0	0	0	1	1	0	0	1	0	2	1	-97	8	1	1	1	0	1	0
912	83	1	1	1	2.67639	0	0	0	1	1	0	0	0	0	0	0	0	0	0	0	0	1	0	-97	3	0	0	3	1	0	0
913	52	2	1	1	4.44097	0	0	0	1	0	0	0	0	0	0	1	1	0	0	1	0	2	1	-97	10	1	1	3	1	1	0
914	69	1	1	1	4.21319	0	0	0	1	0	0	0	0	0	0	0	0	0	0	0	0	2	1	-97	3	0	0	1	0	0	0
915	57	1	1	1	2.63958	0	0	0	1	0	0	0	0	0	0	1	1	0	0	1	0	2	1	-97	5	1	0	0	0	1	0
918	66	2	3	1	12.8368	0	0	0	1	1	0	0	0	0	0	1	1	0	0	1	0	0	0	-97	1	0	0	0	0	0	0
925	85	2	3	1	2.79583	0	0	0	1	1	0	0	0	0	0	0	0	0	0	0	0	0	0	-97	1	0	0	0	0	0	0
927	90	2	-99	1	20.5743	0	0	0	1	1	0	0	0	0	0	1	1	0	0	1	0	0	0	-97	1	0	0	1	0	0	0
930	73	2	3	1	3.69444	0	0	0	1	0	0	0	0	0	0	0	0	0	0	0	0	3	1	-97	6	1	0	2	1	1	0
933	81	1	5	1	2.66528	1	1	1	1	0	0	0	0	0	0	0	0	0	0	0	0	3	1	-97	7	1	1	1	0	1	0
934	70	2	2	1	7.86667	0	0	0	1	0	0	0	0	0	0	1	1	0	0	1	0	3	1	-97	9	1	1	1	0	1	0
937	50	2	1	1	2.29931	0	0	0	1	1	0	0	0	0	0	1	1	0	0	1	0	0	0	-97	6	1	0	2	1	1	0
938	29	2	2	1	1.75208	0	0	0	1	1	0	0	0	0	0	1	1	0	0	1	0	0	0	-97	2	0	0	1	0	0	0
939	48	1	3	1	6.36111	0	0	0	1	1	0	0	0	0	1	0	1	0	0	1	0	1	0	-97	1	0	0	1	0	0	0
944	77	1	2	1	9.76458	0	0	0	1	0	0	0	0	0	0	1	1	0	0	1	0	6	1	-97	4	0	0	1	0	0	0
950	69	1	3	1	2.79792	0	0	0	1	1	0	0	0	0	0	0	0	0	0	0	0	1	0	-97	13	1	1	3	1	2	1
951	75	1	-99	1	10.7528	0	0	0	1	0	0	0	0	1	0	1	1	0	0	1	0	4	1	-97	2	0	0	2	1	0	0
961	69	1	2	1	8.25069	0	0	0	1	0	0	0	0	0	0	0	0	0	0	0	0	2	1	-97	5	1	0	2	1	1	0
962	65	2	2	1	9.30347	0	0	0	1	1	0	0	0	0	0	1	1	0	0	1	0	1	0	-97	3	0	0	1	0	1	0
966	83	1	4	1	3.95278	0	0	0	1	0	0	0	0	0	0	0	0	0	0	0	0	2	1	-97	9	1	1	2	1	1	0
968	77	2	4	1	24.484	0	0	0	1	1	0	0	0	0	0	0	0	0	0	0	0	1	0	-97	6	1	0	2	1	1	0
971	22	2	1	1	5.48472	0	0	0	1	1	0	0	0	0	0	0	0	0	0	0	0	0	0	-97	3	0	0	2	1	0	0
974	84	2	4	1	2.06042	0	1	1	1	0	0	0	0	0	0	1	1	0	0	1	0	2	1	-97	15	1	1	4	1	1	0
978	79	1	5	1	21.8431	0	0	0	1	0	0	0	0	1	0	1	1	0	0	1	0	4	1	-97	6	1	0	2	1	0	0
980	82	2	1	1	17.8215	0	0	0	1	0	0	0	0	1	0	1	1	0	0	1	0	2	1	-97	2	0	0	1	0	0	0
67	53	2	1	1	2.18056	1	1	1	1	0	0	1	1	1	0	0	0	1	1	1	0	9	1	1	9	1	1	1	0	2	1
140	74	2	2	1	2.47569	1	1	1	1	0	0	1	1	1	0	1	1	1	0	1	1	11	1	1	6	1	0	4	1	1	0
162	52	2	2	1	1.5	1	1	0	1	0	0	1	1	0	0	1	1	1	0	1	1	9	1	1	6	1	0	3	1	1	0
164	77	2	2	1	3.0625	1	1	1	1	0	0	1	1	1	1	0	1	1	0	1	1	8	1	1	8	1	1	3	1	2	1
177	52	2	3	1	3.03056	0	0	0	1	0	0	1	1	1	1	0	1	1	0	1	1	13	1	1	5	1	0	3	1	2	1
207	67	1	2	1	3.57639	0	0	0	1	1	0	1	1	1	0	0	0	1	0	1	0	0	0	0	11	1	1	4	1	1	0
218	67	1	1	1	11.8299	0	0	0	1	0	0	1	1	0	0	1	1	1	0	1	1	4	1	1	3	0	0	2	1	1	0
235	89	2	3	1	1.58194	1	1	1	1	0	0	1	1	1	0	0	0	1	1	1	0	6	1	1	6	1	0	2	1	2	1
278	70	2	1	1	6.64444	1	1	1	1	0	0	1	1	1	1	0	1	1	0	1	1	6	1	1	8	1	1	4	1	1	0
279	85	2	4	1	2.63125	1	1	1	1	0	0	1	1	1	1	1	1	1	0	1	1	3	1	1	10	1	1	2	1	2	1
317	84	1	3	1	14.2688	1	1	1	1	0	0	1	1	0	0	1	1	1	0	1	1	2	1	1	5	1	0	3	1	1	0
338	74	2	2	1	12.0222	0	0	0	1	1	0	1	1	0	0	0	0	1	0	1	0	1	0	0	2	0	0	0	0	0	0
391	68	2	3	1	7.41667	0	0	0	1	0	0	1	1	0	0	1	1	1	1	1	1	4	1	1	9	1	1	3	1	2	1
466	84	1	2	1	5.11875	1	1	1	1	0	0	1	1	0	0	1	1	1	1	1	1	5	1	1	8	1	1	2	1	2	1
467	26	2	4	1	1.26806	0	0	0	1	1	0	1	1	1	0	0	0	1	1	1	0	1	0	0	7	1	1	4	1	2	1
470	64	2	4	0	14.2083	0	0	0	1	0	0	1	1	1	0	1	1	1	0	1	1	3	1	1	6	1	0	3	1	1	0
471	68	1	3	1	14.6792	0	0	0	1	1	0	1	1	0	0	0	0	1	0	1	0	4	0	0	10	1	1	3	1	1	0
473	84	1	2	1	2.38611	1	1	1	1	1	0	1	1	0	0	1	1	1	0	1	1	7	0	0	9	1	1	4	1	2	1
475	49	1	1	1	4.72431	0	0	0	1	0	0	1	1	1	1	1	1	1	0	1	1	5	1	1	6	1	0	4	1	1	0
476	71	1	1	1	32.7507	0	0	0	1	0	0	1	1	1	0	1	1	1	0	1	1	5	1	1	6	1	0	3	1	0	0
477	69	1	1	1	12.0444	0	0	0	1	0	0	1	1	0	0	1	1	1	0	1	1	3	1	1	2	0	0	3	1	0	0
478	50	2	5	1	3.64444	0	0	0	1	0	0	1	1	0	0	1	1	1	1	1	1	5	1	1	11	1	1	3	1	2	1
479	50	1	2	1	8.14931	0	0	0	1	0	0	1	1	1	0	1	1	1	0	1	1	3	1	1	7	1	1	4	1	1	0
480	47	1	1	1	9.67708	0	0	0	1	0	0	1	1	1	0	0	0	1	0	1	0	4	1	1	3	0	0	2	1	0	0
481	35	2	1	1	2.98472	0	0	0	1	0	0	1	1	1	0	0	0	1	0	1	0	3	1	1	9	1	1	2	1	1	0
482	81	1	1	1	6.71389	1	1	1	1	1	0	1	1	1	1	1	1	1	1	1	1	5	0	0	4	0	0	2	1	1	0
483	44	1	3	1	8.25486	0	0	0	1	0	0	1	1	0	0	1	1	1	0	1	1	3	1	1	7	1	1	2	1	1	0
486	82	2	3	1	9.14444	0	0	0	1	0	0	1	1	0	1	1	1	1	0	1	1	7	1	1	5	1	0	3	1	1	0
488	47	2	1	1	2.775	1	1	1	1	0	0	1	1	0	0	1	1	1	0	1	1	6	1	1	7	1	1	4	1	1	0
489	66	1	1	1	28.0063	0	0	0	1	1	0	1	1	0	0	1	1	1	1	1	1	1	0	0	5	1	0	3	1	1	0
490	50	1	1	1	1.21736	1	1	1	1	0	0	1	1	1	0	1	1	1	1	1	1	21	1	1	12	1	1	2	1	3	1
491	61	2	1	1	2.8875	0	0	0	1	0	0	1	1	1	0	0	0	1	0	1	0	4	1	1	3	0	0	3	1	0	0
492	41	2	-99	1	3.57569	1	1	1	1	0	0	1	1	1	0	1	1	1	0	1	1	11	1	1	5	1	0	1	0	1	0
493	62	1	5	1	6.95208	0	0	0	1	0	0	1	1	0	0	0	0	1	0	1	0	11	1	1	1	0	0	1	0	0	0
494	38	1	5	1	2.10556	0	0	0	1	1	0	1	1	1	0	1	1	1	0	1	1	1	0	0	4	0	0	3	1	1	0
495	53	1	4	0	6.1875	1	1	1	1	0	0	1	1	1	0	1	1	1	0	1	1	8	1	1	4	0	0	2	1	1	0
496	53	2	3	1	0.992361	1	1	1	1	0	0	1	1	1	0	0	0	1	0	1	0	9	1	1	7	1	1	3	1	2	1
498	56	2	3	1	11.1882	1	1	1	1	0	0	1	1	1	0	0	0	1	0	1	0	7	1	1	4	0	0	2	1	1	0
499	55	2	5	1	3.90972	0	0	0	1	0	0	1	1	1	1	0	1	1	0	1	1	13	1	1	7	1	1	3	1	1	0
500	56	1	3	0	29.1514	0	0	0	1	0	0	1	1	1	1	0	1	1	1	1	1	13	1	1	4	0	0	3	1	1	0
526	75	1	3	1	5.95139	0	0	0	1	1	0	1	1	0	0	0	0	0	0	0	0	1	0	0	4	0	0	2	1	1	0
629	71	2	2	1	1.85139	1	1	1	1	0	0	1	1	0	1	0	1	0	0	1	0	8	1	1	11	1	1	3	1	3	1
712	72	2	4	1	9.25069	0	0	0	1	0	0	1	1	0	0	1	1	0	0	1	0	3	1	1	7	1	1	3	1	1	0
756	67	2	1	0	13.4458	0	0	0	1	0	0	1	1	0	0	0	0	0	0	0	0	8	1	1	4	0	0	2	1	1	0
758	60	2	1	1	1.17361	0	0	0	1	0	0	1	1	0	0	0	0	0	0	0	0	5	1	1	4	0	0	3	1	2	1
760	32	2	2	0	1.325	1	1	1	1	0	0	1	1	0	0	1	1	0	0	1	0	16	1	1	3	0	0	1	0	1	0
911	39	1	1	1	4.74792	0	0	0	1	0	0	1	1	0	0	1	1	0	0	1	0	7	1	1	9	1	1	1	0	2	1
981	53	1	2	1	5.65625	0	0	0	1	1	0	1	1	0	0	0	0	0	0	0	0	0	0	0	3	0	0	1	0	0	0
982	41	2	1	1	2.00833	0	0	0	1	1	0	1	1	0	0	1	1	0	0	1	0	3	0	0	12	1	1	3	1	2	1
985	25	2	3	1	15.0236	0	0	0	1	0	0	1	1	0	0	1	1	0	0	1	0	7	1	1	6	1	0	2	1	2	1
988	69	2	1	1	4.11389	0	0	0	1	0	0	1	1	0	0	0	0	0	0	0	0	3	1	1	6	1	0	3	1	1	0
989	34	1	1	1	4.50069	0	0	0	1	0	0	1	1	0	0	0	0	0	0	0	0	3	1	1	5	1	0	3	1	1	0
990	26	1	1	1	32.9215	0	0	0	1	0	0	1	1	0	0	0	0	0	0	0	0	7	1	1	6	1	0	3	1	2	1
992	67	1	1	1	4.16458	0	0	0	1	1	0	1	1	0	0	0	0	0	0	0	0	0	0	0	5	1	0	3	1	1	0
995	73	1	2	1	6.35139	0	1	1	1	0	0	1	1	0	0	1	1	0	0	1	0	3	1	1	7	1	1	4	1	1	0
996	64	1	2	1	7.82986	1	1	1	1	0	0	1	1	0	0	1	1	0	0	1	0	6	1	1	11	1	1	3	1	1	0
997	60	2	1	1	12.841	0	0	0	1	0	0	1	1	0	0	1	1	0	0	1	0	7	1	1	12	1	1	2	1	2	1
998	77	2	5	1	1.51806	1	1	1	1	0	0	1	1	1	0	1	1	0	0	1	0	11	1	1	8	1	1	3	1	3	1
999	71	2	1	1	10.3979	0	0	0	1	1	0	1	1	0	0	1	1	0	0	1	0	3	0	0	6	1	0	3	1	2	1
4	70	2	1	1	5.88472	0	0	0	0	0	1	0	0	0	0	0	0	1	0	1	0	-98	-98	-98	-98	-98	-98	-98	-98	-98	-98
14	60	2	3	1	5.0375	0	0	0	0	0	1	0	0	0	0	0	0	1	0	1	0	-98	-98	-98	-98	-98	-98	-98	-98	-98	-98
60	77	2	1	1	2.55556	0	0	0	0	0	1	0	0	0	0	0	0	1	0	1	0	-98	-98	-98	-98	-98	-98	-98	-98	-98	-98
63	73	2	1	1	13.7507	0	0	0	0	0	1	0	0	0	0	0	0	1	0	1	0	-98	-98	-98	-98	-98	-98	-98	-98	-98	-98
68	56	2	1	1	1.56667	0	0	0	0	0	1	0	0	1	0	0	0	1	0	1	0	-98	-98	-98	-98	-98	-98	-98	-98	-98	-98
72	68	1	2	1	10.609	0	0	0	0	0	1	0	0	0	0	0	0	1	0	1	0	-98	-98	-98	-98	-98	-98	-98	-98	-98	-98
97	59	2	1	1	27.9757	0	0	0	0	0	1	0	0	0	0	0	0	1	0	1	0	-98	-98	-98	-98	-98	-98	-98	-98	-98	-98
98	50	1	4	1	3.23403	0	0	0	0	0	1	0	0	0	0	0	0	1	0	1	0	-98	-98	-98	-98	-98	-98	-98	-98	-98	-98
121	35	2	5	1	1.42708	0	0	0	0	0	1	0	0	0	0	0	0	1	0	1	0	-98	-98	-98	-98	-98	-98	-98	-98	-98	-98
130	64	1	3	1	2.08542	0	0	0	0	0	1	0	0	0	0	0	0	1	0	1	0	-98	-98	-98	-98	-98	-98	-98	-98	-98	-98
143	70	2	5	1	7.03611	0	0	0	0	0	1	0	0	0	0	0	0	1	0	1	0	-98	-98	-98	-98	-98	-98	-98	-98	-98	-98
146	47	2	1	1	2.78472	0	0	0	0	0	1	0	0	0	0	0	0	1	0	1	0	-98	-98	-98	-98	-98	-98	-98	-98	-98	-98
148	79	2	3	1	3.95833	0	0	0	0	0	1	0	0	0	0	0	0	1	0	1	0	-98	-98	-98	-98	-98	-98	-98	-98	-98	-98
153	59	2	1	0	10.125	0	0	0	0	0	1	1	0	0	0	0	0	1	0	1	0	-98	-98	-98	-98	-98	-98	-98	-98	-98	-98
158	54	1	1	1	6.30764	0	0	0	0	0	1	0	0	0	0	1	1	1	0	1	1	-98	-98	-98	-98	-98	-98	-98	-98	-98	-98
159	65	2	2	1	5.03889	0	0	0	0	0	1	0	0	0	0	0	0	1	0	1	0	-98	-98	-98	-98	-98	-98	-98	-98	-98	-98
169	37	2	1	1	3.22153	0	0	0	0	0	1	0	0	0	0	0	0	1	0	1	0	-98	-98	-98	-98	-98	-98	-98	-98	-98	-98
185	54	2	1	1	2.09792	0	0	0	0	0	1	0	0	0	0	0	0	1	0	1	0	-98	-98	-98	-98	-98	-98	-98	-98	-98	-98
190	67	2	5	0	1.90625	0	0	0	0	0	1	0	0	1	0	0	0	1	0	1	0	-98	-98	-98	-98	-98	-98	-98	-98	-98	-98
204	76	2	5	1	1.07847	0	0	0	0	0	1	0	0	0	0	0	0	1	0	1	0	-98	-98	-98	-98	-98	-98	-98	-98	-98	-98
219	62	2	1	1	7.58889	0	0	0	0	0	1	0	0	0	0	0	0	1	0	1	0	-98	-98	-98	-98	-98	-98	-98	-98	-98	-98
224	68	1	3	1	2.18611	0	0	0	0	0	1	0	0	0	0	0	0	1	0	1	0	-98	-98	-98	-98	-98	-98	-98	-98	-98	-98
238	89	2	3	1	2.59583	0	0	0	0	0	1	0	0	0	0	0	0	1	0	1	0	-98	-98	-98	-98	-98	-98	-98	-98	-98	-98
241	33	1	2	1	2.20694	0	0	0	0	0	1	0	0	0	0	1	1	1	0	1	1	-98	-98	-98	-98	-98	-98	-98	-98	-98	-98
247	75	2	4	1	18.1299	1	1	0	0	0	1	0	0	0	0	0	0	1	0	1	0	-98	-98	-98	-98	-98	-98	-98	-98	-98	-98
255	68	1	5	1	15.0639	0	0	0	0	0	1	0	0	0	0	0	0	1	0	1	0	-98	-98	-98	-98	-98	-98	-98	-98	-98	-98
258	79	1	1	1	4.70625	0	0	0	0	0	1	0	0	0	0	0	0	1	0	1	0	-98	-98	-98	-98	-98	-98	-98	-98	-98	-98
259	60	2	2	1	2.61875	0	0	0	0	0	1	0	0	0	0	0	0	1	0	1	0	-98	-98	-98	-98	-98	-98	-98	-98	-98	-98
266	80	1	2	0	6.04167	0	0	0	0	0	1	0	0	0	0	0	0	1	0	1	0	-98	-98	-98	-98	-98	-98	-98	-98	-98	-98
296	64	2	2	1	3.72361	0	0	0	0	0	1	0	0	0	0	0	0	1	0	1	0	-98	-98	-98	-98	-98	-98	-98	-98	-98	-98
299	81	2	4	1	5.75903	0	0	0	0	0	1	0	0	0	0	1	1	1	0	1	1	-98	-98	-98	-98	-98	-98	-98	-98	-98	-98
304	79	1	1	1	2.62639	0	0	0	0	0	1	0	0	0	0	0	0	1	0	1	0	-98	-98	-98	-98	-98	-98	-98	-98	-98	-98
321	53	2	1	1	3.16458	0	0	0	0	0	1	0	0	0	0	0	0	1	0	1	0	-98	-98	-98	-98	-98	-98	-98	-98	-98	-98
327	25	1	1	1	1.09514	0	0	0	0	0	1	0	0	0	0	0	0	1	0	1	0	-98	-98	-98	-98	-98	-98	-98	-98	-98	-98
337	54	1	5	1	8.58333	0	0	0	0	0	1	0	0	0	0	0	0	1	0	1	0	-98	-98	-98	-98	-98	-98	-98	-98	-98	-98
339	31	1	1	1	3.90069	0	0	0	0	0	1	0	0	0	0	0	0	1	0	1	0	-98	-98	-98	-98	-98	-98	-98	-98	-98	-98
345	74	1	4	1	12.7361	0	0	0	0	0	1	0	0	1	0	0	0	1	0	1	0	-98	-98	-98	-98	-98	-98	-98	-98	-98	-98
349	81	1	1	1	2.45694	0	0	0	0	0	1	0	0	0	0	0	0	1	0	1	0	-98	-98	-98	-98	-98	-98	-98	-98	-98	-98
359	69	1	3	1	1.12917	0	0	0	0	0	1	0	0	1	0	0	0	1	0	1	0	-98	-98	-98	-98	-98	-98	-98	-98	-98	-98
387	76	1	3	0	2.9125	0	0	0	0	0	1	0	0	0	0	0	0	1	0	1	0	-98	-98	-98	-98	-98	-98	-98	-98	-98	-98
394	77	2	3	1	2.07431	0	0	0	0	0	1	0	0	0	0	0	0	1	0	1	0	-98	-98	-98	-98	-98	-98	-98	-98	-98	-98
413	67	1	1	1	5.68889	0	0	0	0	0	1	0	0	0	0	0	0	1	0	1	0	-98	-98	-98	-98	-98	-98	-98	-98	-98	-98
423	76	2	1	1	1.66042	0	0	0	0	0	1	0	0	0	0	0	0	1	0	1	0	-98	-98	-98	-98	-98	-98	-98	-98	-98	-98
427	43	2	1	0	1.18056	0	0	0	0	0	1	0	0	0	0	0	0	1	0	1	0	-98	-98	-98	-98	-98	-98	-98	-98	-98	-98
442	71	2	2	1	3.83819	0	0	0	0	0	1	0	0	0	0	0	0	1	0	1	0	-98	-98	-98	-98	-98	-98	-98	-98	-98	-98
444	74	2	3	1	2.48958	0	0	0	0	0	1	0	0	0	0	0	0	1	0	1	0	-98	-98	-98	-98	-98	-98	-98	-98	-98	-98
445	16	1	1	1	3.80417	0	0	0	0	0	1	0	0	0	0	0	0	1	0	1	0	-98	-98	-98	-98	-98	-98	-98	-98	-98	-98
468	26	1	1	1	2.86667	0	0	0	0	0	1	1	0	0	0	0	0	1	0	1	0	-98	-98	-98	-98	-98	-98	-98	-98	-98	-98
474	42	2	4	1	4.63889	0	0	0	0	0	1	1	0	0	0	0	0	1	0	1	0	-98	-98	-98	-98	-98	-98	-98	-98	-98	-98
484	46	1	1	1	13.0708	0	0	0	0	0	1	1	0	0	0	0	0	1	0	1	0	-98	-98	-98	-98	-98	-98	-98	-98	-98	-98
485	18	2	3	1	1.68056	0	0	0	0	0	1	1	0	0	0	0	0	1	0	1	0	-98	-98	-98	-98	-98	-98	-98	-98	-98	-98
501	93	1	4	1	8.64792	0	0	0	0	0	1	0	0	0	0	0	0	0	0	0	0	-98	-98	-98	-98	-98	-98	-98	-98	-98	-98
504	48	1	2	1	6.69792	0	0	0	0	0	1	0	0	0	0	0	0	0	0	0	0	-98	-98	-98	-98	-98	-98	-98	-98	-98	-98
505	59	1	3	1	4.89375	0	0	0	0	0	1	0	0	0	0	0	0	0	0	0	0	-98	-98	-98	-98	-98	-98	-98	-98	-98	-98
507	81	2	2	1	2.61806	0	0	0	0	0	1	0	0	0	0	0	0	0	0	0	0	-98	-98	-98	-98	-98	-98	-98	-98	-98	-98
508	84	2	5	0	8.97708	0	0	0	0	0	1	0	0	0	0	0	0	0	0	0	0	-98	-98	-98	-98	-98	-98	-98	-98	-98	-98
509	76	2	1	1	3.97431	0	0	0	0	0	1	0	0	0	0	0	0	0	0	0	0	-98	-98	-98	-98	-98	-98	-98	-98	-98	-98
510	35	2	1	1	5.40764	0	0	0	0	0	1	0	0	0	0	0	0	0	0	0	0	-98	-98	-98	-98	-98	-98	-98	-98	-98	-98
511	43	1	1	1	0.95625	0	0	0	0	0	1	0	0	0	0	0	0	0	0	0	0	-98	-98	-98	-98	-98	-98	-98	-98	-98	-98
516	63	1	1	1	5.71389	0	0	0	0	0	1	0	0	0	0	0	0	0	0	0	0	-98	-98	-98	-98	-98	-98	-98	-98	-98	-98
519	78	1	1	1	5.26528	0	0	0	0	0	1	0	0	0	0	0	0	0	0	0	0	-98	-98	-98	-98	-98	-98	-98	-98	-98	-98
520	79	2	2	0	5.89306	0	0	0	0	0	1	0	0	0	0	0	0	0	0	0	0	-98	-98	-98	-98	-98	-98	-98	-98	-98	-98
522	88	2	1	1	1.48611	0	0	0	0	0	1	0	0	0	0	0	0	0	0	0	0	-98	-98	-98	-98	-98	-98	-98	-98	-98	-98
524	61	2	2	1	2.66667	0	0	0	0	0	1	0	0	0	0	0	0	0	0	0	0	-98	-98	-98	-98	-98	-98	-98	-98	-98	-98
527	59	1	1	1	5.60764	0	0	0	0	0	1	0	0	0	0	0	0	0	0	0	0	-98	-98	-98	-98	-98	-98	-98	-98	-98	-98
530	58	2	1	1	3.21667	0	0	0	0	0	1	0	0	0	0	0	0	0	0	0	0	-98	-98	-98	-98	-98	-98	-98	-98	-98	-98
532	69	2	3	1	3.92917	0	0	0	0	0	1	0	0	0	0	0	0	0	0	0	0	-98	-98	-98	-98	-98	-98	-98	-98	-98	-98
533	78	1	5	1	6.72431	0	0	0	0	0	1	0	0	0	0	0	0	0	0	0	0	-98	-98	-98	-98	-98	-98	-98	-98	-98	-98
534	66	1	3	1	10.8299	0	0	0	0	0	1	0	0	0	0	0	0	0	0	0	0	-98	-98	-98	-98	-98	-98	-98	-98	-98	-98
535	93	2	4	1	2.82917	0	0	0	0	0	1	0	0	0	0	0	0	0	0	0	0	-98	-98	-98	-98	-98	-98	-98	-98	-98	-98
537	88	2	2	1	3.69792	1	1	0	0	0	1	0	0	0	0	0	0	0	0	0	0	-98	-98	-98	-98	-98	-98	-98	-98	-98	-98
538	68	1	2	1	11.1146	0	0	0	0	0	1	0	0	0	0	0	0	0	0	0	0	-98	-98	-98	-98	-98	-98	-98	-98	-98	-98
539	78	2	5	1	2.83333	0	0	0	0	0	1	0	0	0	0	0	0	0	0	0	0	-98	-98	-98	-98	-98	-98	-98	-98	-98	-98
540	71	2	3	1	1.79306	0	0	0	0	0	1	0	0	0	0	0	0	0	0	0	0	-98	-98	-98	-98	-98	-98	-98	-98	-98	-98
541	20	2	3	1	3.20556	0	0	0	0	0	1	0	0	0	0	0	0	0	0	0	0	-98	-98	-98	-98	-98	-98	-98	-98	-98	-98
542	65	2	1	1	3.04514	0	0	0	0	0	1	0	0	0	0	0	0	0	0	0	0	-98	-98	-98	-98	-98	-98	-98	-98	-98	-98
545	41	2	1	1	2	0	0	0	0	0	1	0	0	0	0	0	0	0	0	0	0	-98	-98	-98	-98	-98	-98	-98	-98	-98	-98
546	46	1	3	1	1.77639	0	0	0	0	0	1	0	0	0	0	0	0	0	0	0	0	-98	-98	-98	-98	-98	-98	-98	-98	-98	-98
549	87	1	1	1	18.6188	0	0	0	0	0	1	0	0	0	0	0	0	0	0	0	0	-98	-98	-98	-98	-98	-98	-98	-98	-98	-98
552	78	2	2	0	8.07917	0	0	0	0	0	1	0	0	0	0	0	0	0	0	0	0	-98	-98	-98	-98	-98	-98	-98	-98	-98	-98
553	72	2	3	1	3.34028	0	0	0	0	0	1	0	0	0	0	0	0	0	0	0	0	-98	-98	-98	-98	-98	-98	-98	-98	-98	-98
554	79	2	4	1	12.9729	0	0	0	0	0	1	0	0	0	0	0	0	0	0	0	0	-98	-98	-98	-98	-98	-98	-98	-98	-98	-98
557	66	2	2	1	4.16736	0	0	0	0	0	1	0	0	0	0	0	0	0	0	0	0	-98	-98	-98	-98	-98	-98	-98	-98	-98	-98
560	60	1	4	1	2.16597	0	0	0	0	0	1	0	0	0	0	0	0	0	0	0	0	-98	-98	-98	-98	-98	-98	-98	-98	-98	-98
562	74	1	-99	1	1.78819	0	0	0	0	0	1	0	0	0	0	0	0	0	0	0	0	-98	-98	-98	-98	-98	-98	-98	-98	-98	-98
565	86	2	3	1	1.98125	0	0	0	0	0	1	0	0	0	0	0	0	0	0	0	0	-98	-98	-98	-98	-98	-98	-98	-98	-98	-98
567	62	2	1	1	2.40764	0	0	0	0	0	1	0	0	0	0	0	0	0	0	0	0	-98	-98	-98	-98	-98	-98	-98	-98	-98	-98
568	50	1	5	0	1.17986	0	0	0	0	0	1	0	0	0	0	0	0	0	0	0	0	-98	-98	-98	-98	-98	-98	-98	-98	-98	-98
569	51	2	2	1	2.14236	0	0	0	0	0	1	0	0	0	0	0	0	0	0	0	0	-98	-98	-98	-98	-98	-98	-98	-98	-98	-98
570	91	2	5	1	10.1535	0	0	0	0	0	1	0	0	0	0	0	0	0	0	0	0	-98	-98	-98	-98	-98	-98	-98	-98	-98	-98
571	37	1	3	1	14.1674	0	0	0	0	0	1	0	0	0	0	0	0	0	0	0	0	-98	-98	-98	-98	-98	-98	-98	-98	-98	-98
573	76	1	1	1	14.4924	0	0	0	0	0	1	0	0	0	0	0	0	0	0	0	0	-98	-98	-98	-98	-98	-98	-98	-98	-98	-98
574	24	2	4	1	4.10556	0	0	0	0	0	1	0	0	0	0	0	0	0	0	0	0	-98	-98	-98	-98	-98	-98	-98	-98	-98	-98
580	18	2	3	1	1.30417	0	0	0	0	0	1	0	0	0	0	0	0	0	0	0	0	-98	-98	-98	-98	-98	-98	-98	-98	-98	-98
581	49	1	1	1	1.60625	0	0	0	0	0	1	0	0	0	0	0	0	0	0	0	0	-98	-98	-98	-98	-98	-98	-98	-98	-98	-98
586	56	1	2	0	2.22917	0	0	0	0	0	1	0	0	0	0	0	0	0	0	0	0	-98	-98	-98	-98	-98	-98	-98	-98	-98	-98
589	94	2	1	1	10.8326	0	0	0	0	0	1	0	0	0	0	0	0	0	0	0	0	-98	-98	-98	-98	-98	-98	-98	-98	-98	-98
591	79	1	5	1	14.3035	0	1	0	0	0	1	0	0	0	0	0	0	0	0	0	0	-98	-98	-98	-98	-98	-98	-98	-98	-98	-98
592	56	2	3	1	1.34306	0	0	0	0	0	1	0	0	0	0	0	0	0	0	0	0	-98	-98	-98	-98	-98	-98	-98	-98	-98	-98
594	55	1	2	1	6.09375	0	0	0	0	0	1	0	0	0	0	0	0	0	0	0	0	-98	-98	-98	-98	-98	-98	-98	-98	-98	-98
595	29	1	3	0	6.08333	0	0	0	0	0	1	1	0	0	0	0	0	0	0	0	0	-98	-98	-98	-98	-98	-98	-98	-98	-98	-98
596	53	2	3	1	1.8875	0	0	0	0	0	1	0	0	0	0	0	0	0	0	0	0	-98	-98	-98	-98	-98	-98	-98	-98	-98	-98
598	57	1	1	1	2.70833	0	0	0	0	0	1	0	0	0	0	0	0	0	0	0	0	-98	-98	-98	-98	-98	-98	-98	-98	-98	-98
599	66	1	3	1	3.93472	0	0	0	0	0	1	0	0	0	0	0	0	0	0	0	0	-98	-98	-98	-98	-98	-98	-98	-98	-98	-98
600	75	1	2	1	4.05556	1	1	0	0	0	1	0	0	0	0	0	0	0	0	0	0	-98	-98	-98	-98	-98	-98	-98	-98	-98	-98
601	61	1	1	1	2.10694	0	0	0	0	0	1	0	0	0	0	0	0	0	0	0	0	-98	-98	-98	-98	-98	-98	-98	-98	-98	-98
603	20	1	4	1	4.80556	0	0	0	0	0	1	0	0	0	0	0	0	0	0	0	0	-98	-98	-98	-98	-98	-98	-98	-98	-98	-98
605	74	1	1	1	3.28819	0	0	0	0	0	1	0	0	0	0	0	0	0	0	0	0	-98	-98	-98	-98	-98	-98	-98	-98	-98	-98
606	79	2	5	1	7.73333	0	0	0	0	0	1	0	0	0	0	0	0	0	0	0	0	-98	-98	-98	-98	-98	-98	-98	-98	-98	-98
610	70	1	2	1	1.82222	0	0	0	0	0	1	0	0	0	0	0	0	0	0	0	0	-98	-98	-98	-98	-98	-98	-98	-98	-98	-98
612	33	2	1	1	4.32847	0	0	0	0	0	1	0	0	0	0	0	0	0	0	0	0	-98	-98	-98	-98	-98	-98	-98	-98	-98	-98
614	69	2	2	1	2.48333	0	0	0	0	0	1	0	0	0	0	0	0	0	0	0	0	-98	-98	-98	-98	-98	-98	-98	-98	-98	-98
619	64	1	4	1	0.965278	0	0	0	0	0	1	0	0	0	0	0	0	0	0	0	0	-98	-98	-98	-98	-98	-98	-98	-98	-98	-98
620	89	2	2	1	7.98125	0	0	0	0	0	1	0	0	0	0	0	0	0	0	0	0	-98	-98	-98	-98	-98	-98	-98	-98	-98	-98
621	45	1	1	1	1.32361	0	0	0	0	0	1	0	0	0	0	0	0	0	0	0	0	-98	-98	-98	-98	-98	-98	-98	-98	-98	-98
622	17	2	3	0	6.51042	0	0	0	0	0	1	0	0	0	0	1	1	0	0	1	0	-98	-98	-98	-98	-98	-98	-98	-98	-98	-98
623	69	1	2	1	6.31111	0	0	0	0	0	1	0	0	0	0	0	0	0	0	0	0	-98	-98	-98	-98	-98	-98	-98	-98	-98	-98
624	99	2	3	1	16.8069	0	0	0	0	0	1	0	0	0	0	0	0	0	0	0	0	-98	-98	-98	-98	-98	-98	-98	-98	-98	-98
627	43	2	1	1	1.23264	0	0	0	0	0	1	0	0	0	0	0	0	0	0	0	0	-98	-98	-98	-98	-98	-98	-98	-98	-98	-98
628	38	2	1	1	1.37153	0	0	0	0	0	1	0	0	0	0	0	0	0	0	0	0	-98	-98	-98	-98	-98	-98	-98	-98	-98	-98
630	56	2	2	1	2.04514	0	0	0	0	0	1	0	0	0	0	0	0	0	0	0	0	-98	-98	-98	-98	-98	-98	-98	-98	-98	-98
631	68	1	5	1	1.56875	0	0	0	0	0	1	0	0	0	0	0	0	0	0	0	0	-98	-98	-98	-98	-98	-98	-98	-98	-98	-98
632	21	2	3	0	6.9625	0	0	0	0	0	1	0	0	0	0	0	0	0	0	0	0	-98	-98	-98	-98	-98	-98	-98	-98	-98	-98
634	58	1	3	1	6.725	0	1	0	0	0	1	1	0	0	0	0	0	0	0	0	0	-98	-98	-98	-98	-98	-98	-98	-98	-98	-98
637	77	1	2	1	3.69931	0	0	0	0	0	1	0	0	0	0	0	0	0	0	0	0	-98	-98	-98	-98	-98	-98	-98	-98	-98	-98
641	61	1	1	1	9.95903	0	0	0	0	0	1	0	0	0	0	0	0	0	0	0	0	-98	-98	-98	-98	-98	-98	-98	-98	-98	-98
645	87	2	3	1	19.4132	1	1	0	0	0	1	0	0	0	0	0	0	0	0	0	0	-98	-98	-98	-98	-98	-98	-98	-98	-98	-98
646	18	2	3	1	2.63403	0	0	0	0	0	1	0	0	0	0	1	1	0	0	1	0	-98	-98	-98	-98	-98	-98	-98	-98	-98	-98
647	70	2	5	1	1.62708	0	0	0	0	0	1	0	0	0	0	0	0	0	0	0	0	-98	-98	-98	-98	-98	-98	-98	-98	-98	-98
650	80	1	5	0	7.70833	0	0	0	0	0	1	0	0	0	0	0	0	0	0	0	0	-98	-98	-98	-98	-98	-98	-98	-98	-98	-98
651	69	2	5	1	1.27361	0	0	0	0	0	1	0	0	0	0	0	0	0	0	0	0	-98	-98	-98	-98	-98	-98	-98	-98	-98	-98
652	25	2	1	1	3.40625	0	0	0	0	0	1	0	0	0	0	0	0	0	0	0	0	-98	-98	-98	-98	-98	-98	-98	-98	-98	-98
654	73	1	3	1	3.93194	0	0	0	0	0	1	0	0	0	0	0	0	0	0	0	0	-98	-98	-98	-98	-98	-98	-98	-98	-98	-98
655	41	2	2	1	2.36181	0	0	0	0	0	1	0	0	0	0	0	0	0	0	0	0	-98	-98	-98	-98	-98	-98	-98	-98	-98	-98
657	65	1	1	1	17.934	0	0	0	0	0	1	0	0	0	0	0	0	0	0	0	0	-98	-98	-98	-98	-98	-98	-98	-98	-98	-98
658	80	2	4	0	7.125	0	0	0	0	0	1	0	0	0	0	0	0	0	0	0	0	-98	-98	-98	-98	-98	-98	-98	-98	-98	-98
659	45	2	4	1	5.575	0	0	0	0	0	1	0	0	0	0	0	0	0	0	0	0	-98	-98	-98	-98	-98	-98	-98	-98	-98	-98
660	42	2	3	1	3.53472	0	0	0	0	0	1	0	0	0	0	0	0	0	0	0	0	-98	-98	-98	-98	-98	-98	-98	-98	-98	-98
663	69	1	1	1	6.05556	0	0	0	0	0	1	0	0	0	0	0	0	0	0	0	0	-98	-98	-98	-98	-98	-98	-98	-98	-98	-98
664	76	2	3	0	3.85417	0	0	0	0	0	1	0	0	0	0	0	0	0	0	0	0	-98	-98	-98	-98	-98	-98	-98	-98	-98	-98
665	81	2	4	1	3.85694	0	0	0	0	0	1	0	0	0	0	0	0	0	0	0	0	-98	-98	-98	-98	-98	-98	-98	-98	-98	-98
666	22	1	1	1	1.59931	0	0	0	0	0	1	0	0	0	0	0	0	0	0	0	0	-98	-98	-98	-98	-98	-98	-98	-98	-98	-98
667	36	1	1	1	4.93056	0	0	0	0	0	1	0	0	0	0	0	0	0	0	0	0	-98	-98	-98	-98	-98	-98	-98	-98	-98	-98
673	86	1	1	1	1.05833	0	0	0	0	0	1	0	0	0	0	0	0	0	0	0	0	-98	-98	-98	-98	-98	-98	-98	-98	-98	-98
675	51	2	2	1	4.39097	0	0	0	0	0	1	0	0	0	0	0	0	0	0	0	0	-98	-98	-98	-98	-98	-98	-98	-98	-98	-98
676	40	2	1	1	7.13125	0	0	0	0	0	1	0	0	0	0	0	0	0	0	0	0	-98	-98	-98	-98	-98	-98	-98	-98	-98	-98
677	31	1	3	1	2.82222	0	0	0	0	0	1	0	0	0	0	0	0	0	0	0	0	-98	-98	-98	-98	-98	-98	-98	-98	-98	-98
679	77	2	2	1	5.91181	0	0	0	0	0	1	0	0	0	0	0	0	0	0	0	0	-98	-98	-98	-98	-98	-98	-98	-98	-98	-98
680	86	1	3	1	5.20208	0	0	0	0	0	1	0	0	0	0	0	0	0	0	0	0	-98	-98	-98	-98	-98	-98	-98	-98	-98	-98
681	55	1	1	1	1.60278	0	0	0	0	0	1	0	0	0	0	0	0	0	0	0	0	-98	-98	-98	-98	-98	-98	-98	-98	-98	-98
685	67	2	4	1	2.63889	0	0	0	0	0	1	0	0	0	0	0	0	0	0	0	0	-98	-98	-98	-98	-98	-98	-98	-98	-98	-98
686	77	1	1	1	6.71944	0	0	0	0	0	1	0	0	0	0	0	0	0	0	0	0	-98	-98	-98	-98	-98	-98	-98	-98	-98	-98
687	48	1	2	1	4.99514	0	0	0	0	0	1	0	0	0	0	0	0	0	0	0	0	-98	-98	-98	-98	-98	-98	-98	-98	-98	-98
690	53	1	1	0	1.50139	0	0	0	0	0	1	0	0	0	0	0	0	0	0	0	0	-98	-98	-98	-98	-98	-98	-98	-98	-98	-98
691	71	1	1	1	8.70486	0	0	0	0	0	1	0	0	0	0	0	0	0	0	0	0	-98	-98	-98	-98	-98	-98	-98	-98	-98	-98
692	37	1	1	1	1.66736	0	0	0	0	0	1	0	0	0	0	0	0	0	0	0	0	-98	-98	-98	-98	-98	-98	-98	-98	-98	-98
693	67	1	1	1	3.01181	0	0	0	0	0	1	0	0	0	0	0	0	0	0	0	0	-98	-98	-98	-98	-98	-98	-98	-98	-98	-98
695	70	1	1	1	4.89583	0	0	0	0	0	1	0	0	0	0	0	0	0	0	0	0	-98	-98	-98	-98	-98	-98	-98	-98	-98	-98
697	92	2	3	1	5.53264	0	0	0	0	0	1	0	0	0	0	0	0	0	0	0	0	-98	-98	-98	-98	-98	-98	-98	-98	-98	-98
701	61	2	2	1	3.26736	0	0	0	0	0	1	0	0	0	0	0	0	0	0	0	0	-98	-98	-98	-98	-98	-98	-98	-98	-98	-98
703	72	1	5	1	7.72917	0	0	0	0	0	1	0	0	0	0	1	1	0	0	1	0	-98	-98	-98	-98	-98	-98	-98	-98	-98	-98
705	72	1	1	1	4.35417	0	0	0	0	0	1	0	0	0	0	0	0	0	0	0	0	-98	-98	-98	-98	-98	-98	-98	-98	-98	-98
706	29	1	1	1	2.24792	0	0	0	0	0	1	0	0	0	0	0	0	0	0	0	0	-98	-98	-98	-98	-98	-98	-98	-98	-98	-98
707	74	2	2	1	3.63542	0	0	0	0	0	1	0	0	0	0	0	0	0	0	0	0	-98	-98	-98	-98	-98	-98	-98	-98	-98	-98
708	89	2	1	1	1.33819	1	1	0	0	0	1	0	0	0	0	0	0	0	0	0	0	-98	-98	-98	-98	-98	-98	-98	-98	-98	-98
713	30	2	2	1	1.60556	0	0	0	0	0	1	0	0	0	0	0	0	0	0	0	0	-98	-98	-98	-98	-98	-98	-98	-98	-98	-98
719	79	1	1	1	7.66806	0	0	0	0	0	1	0	0	0	0	0	0	0	0	0	0	-98	-98	-98	-98	-98	-98	-98	-98	-98	-98
720	66	2	1	0	3.88542	0	0	0	0	0	1	0	0	0	0	0	0	0	0	0	0	-98	-98	-98	-98	-98	-98	-98	-98	-98	-98
721	52	2	5	1	1.19861	0	0	0	0	0	1	0	0	0	0	0	0	0	0	0	0	-98	-98	-98	-98	-98	-98	-98	-98	-98	-98
722	77	2	2	1	3.00486	0	0	0	0	0	1	0	0	0	0	0	0	0	0	0	0	-98	-98	-98	-98	-98	-98	-98	-98	-98	-98
725	67	2	-99	1	6.38819	0	0	0	0	0	1	0	0	0	0	0	0	0	0	0	0	-98	-98	-98	-98	-98	-98	-98	-98	-98	-98
726	52	2	5	0	2.48125	0	0	0	0	0	1	0	0	0	0	0	0	0	0	0	0	-98	-98	-98	-98	-98	-98	-98	-98	-98	-98
728	70	2	2	1	1.74583	0	0	0	0	0	1	0	0	0	0	0	0	0	0	0	0	-98	-98	-98	-98	-98	-98	-98	-98	-98	-98
732	80	1	1	0	3.10069	0	0	0	0	0	1	0	0	0	0	0	0	0	0	0	0	-98	-98	-98	-98	-98	-98	-98	-98	-98	-98
733	65	2	4	1	2.68472	0	0	0	0	0	1	0	0	0	0	0	0	0	0	0	0	-98	-98	-98	-98	-98	-98	-98	-98	-98	-98
735	85	2	1	1	1.375	0	0	0	0	0	1	0	0	0	0	0	0	0	0	0	0	-98	-98	-98	-98	-98	-98	-98	-98	-98	-98
736	38	2	1	1	10.7111	0	0	0	0	0	1	0	0	0	0	0	0	0	0	0	0	-98	-98	-98	-98	-98	-98	-98	-98	-98	-98
741	54	2	4	1	2.61736	0	0	0	0	0	1	0	0	0	0	0	0	0	0	0	0	-98	-98	-98	-98	-98	-98	-98	-98	-98	-98
742	83	2	5	1	7.85556	0	0	0	0	0	1	0	0	0	0	0	0	0	0	0	0	-98	-98	-98	-98	-98	-98	-98	-98	-98	-98
743	60	1	5	1	2.89514	0	0	0	0	0	1	0	0	0	0	0	0	0	0	0	0	-98	-98	-98	-98	-98	-98	-98	-98	-98	-98
745	87	2	2	1	14.0181	0	0	0	0	0	1	0	0	0	0	0	0	0	0	0	0	-98	-98	-98	-98	-98	-98	-98	-98	-98	-98
746	68	2	1	1	3.62778	0	0	0	0	0	1	0	0	0	0	0	0	0	0	0	0	-98	-98	-98	-98	-98	-98	-98	-98	-98	-98
748	53	1	2	0	2.10417	0	0	0	0	0	1	0	0	0	0	0	0	0	0	0	0	-98	-98	-98	-98	-98	-98	-98	-98	-98	-98
751	86	2	4	1	7.8125	0	0	0	0	0	1	0	0	0	0	0	0	0	0	0	0	-98	-98	-98	-98	-98	-98	-98	-98	-98	-98
752	70	1	5	1	8.90556	0	0	0	0	0	1	1	0	0	0	0	0	0	0	0	0	-98	-98	-98	-98	-98	-98	-98	-98	-98	-98
754	54	1	1	1	27.659	0	0	0	0	0	1	1	0	0	0	0	0	0	0	0	0	-98	-98	-98	-98	-98	-98	-98	-98	-98	-98
755	24	1	2	1	3.53958	0	0	0	0	0	1	1	0	0	0	0	0	0	0	0	0	-98	-98	-98	-98	-98	-98	-98	-98	-98	-98
759	19	2	1	1	5.87292	0	0	0	0	0	1	1	0	0	0	0	0	0	0	0	0	-98	-98	-98	-98	-98	-98	-98	-98	-98	-98
761	55	1	3	1	8.11181	0	0	0	0	0	1	1	0	0	0	0	0	0	0	0	0	-98	-98	-98	-98	-98	-98	-98	-98	-98	-98
762	52	1	3	1	2.61319	0	0	0	0	0	1	1	0	0	0	0	0	0	0	0	0	-98	-98	-98	-98	-98	-98	-98	-98	-98	-98
763	48	2	1	1	1.85069	1	1	0	0	0	1	1	0	0	0	0	0	0	0	0	0	-98	-98	-98	-98	-98	-98	-98	-98	-98	-98
764	75	2	1	0	1.60417	1	1	0	0	0	1	1	0	0	0	0	0	0	0	0	0	-98	-98	-98	-98	-98	-98	-98	-98	-98	-98
766	73	1	4	1	2.51806	0	0	0	0	0	1	1	0	0	0	0	0	0	0	0	0	-98	-98	-98	-98	-98	-98	-98	-98	-98	-98
768	55	2	5	1	2.38819	0	0	0	0	0	1	0	0	0	0	0	0	0	0	0	0	-98	-98	-98	-98	-98	-98	-98	-98	-98	-98
769	87	2	1	1	4.33681	0	0	0	0	0	1	0	0	0	0	1	1	0	0	1	0	-98	-98	-98	-98	-98	-98	-98	-98	-98	-98
771	64	1	1	1	1.64236	0	0	0	0	0	1	0	0	0	0	0	0	0	0	0	0	-98	-98	-98	-98	-98	-98	-98	-98	-98	-98
772	23	1	3	1	1.73542	0	0	0	0	0	1	0	0	0	0	1	1	0	0	1	0	-98	-98	-98	-98	-98	-98	-98	-98	-98	-98
775	52	1	5	1	2.72361	0	0	0	0	0	1	0	0	0	0	0	0	0	0	0	0	-98	-98	-98	-98	-98	-98	-98	-98	-98	-98
777	83	1	4	1	3.85417	0	0	0	0	0	1	0	0	0	0	0	0	0	0	0	0	-98	-98	-98	-98	-98	-98	-98	-98	-98	-98
779	67	1	2	1	3.97292	0	0	0	0	0	1	0	0	0	0	0	0	0	0	0	0	-98	-98	-98	-98	-98	-98	-98	-98	-98	-98
781	81	2	4	0	6.02083	0	0	0	0	0	1	0	0	0	0	0	0	0	0	0	0	-98	-98	-98	-98	-98	-98	-98	-98	-98	-98
783	58	1	1	1	4.34375	0	0	0	0	0	1	0	0	0	0	0	0	0	0	0	0	-98	-98	-98	-98	-98	-98	-98	-98	-98	-98
784	65	2	3	1	3.11181	0	0	0	0	0	1	0	0	0	0	0	0	0	0	0	0	-98	-98	-98	-98	-98	-98	-98	-98	-98	-98
787	71	2	1	1	9.52569	0	0	0	0	0	1	0	0	0	0	0	0	0	0	0	0	-98	-98	-98	-98	-98	-98	-98	-98	-98	-98
788	21	1	1	1	1.80694	0	0	0	0	0	1	0	0	0	0	0	0	0	0	0	0	-98	-98	-98	-98	-98	-98	-98	-98	-98	-98
789	47	1	1	1	17.0472	0	0	0	0	0	1	0	0	0	0	0	0	0	0	0	0	-98	-98	-98	-98	-98	-98	-98	-98	-98	-98
790	77	1	2	1	1.33889	0	0	0	0	0	1	0	0	0	0	0	0	0	0	0	0	-98	-98	-98	-98	-98	-98	-98	-98	-98	-98
791	57	2	1	1	1.52569	0	0	0	0	0	1	0	0	0	0	0	0	0	0	0	0	-98	-98	-98	-98	-98	-98	-98	-98	-98	-98
793	86	2	3	1	6.36042	0	0	0	0	0	1	0	0	0	0	0	0	0	0	0	0	-98	-98	-98	-98	-98	-98	-98	-98	-98	-98
794	47	2	3	0	2.04167	0	0	0	0	0	1	0	0	0	0	1	1	0	0	1	0	-98	-98	-98	-98	-98	-98	-98	-98	-98	-98
796	66	1	1	1	13.6299	0	0	0	0	0	1	0	0	0	0	0	0	0	0	0	0	-98	-98	-98	-98	-98	-98	-98	-98	-98	-98
797	73	1	2	0	1.68472	0	0	0	0	0	1	0	0	0	0	0	0	0	0	0	0	-98	-98	-98	-98	-98	-98	-98	-98	-98	-98
798	75	2	5	1	8.56875	0	0	0	0	0	1	0	0	0	0	0	0	0	0	0	0	-98	-98	-98	-98	-98	-98	-98	-98	-98	-98
799	74	2	1	1	14.6875	0	0	0	0	0	1	0	0	0	0	0	0	0	0	0	0	-98	-98	-98	-98	-98	-98	-98	-98	-98	-98
801	81	1	3	1	1.98958	0	0	0	0	0	1	0	0	0	0	0	0	0	0	0	0	-98	-98	-98	-98	-98	-98	-98	-98	-98	-98
802	72	1	1	1	0.953472	0	0	0	0	0	1	0	0	0	0	0	0	0	0	0	0	-98	-98	-98	-98	-98	-98	-98	-98	-98	-98
803	33	2	5	1	4.62847	0	0	0	0	0	1	0	0	0	0	0	0	0	0	0	0	-98	-98	-98	-98	-98	-98	-98	-98	-98	-98
805	63	2	3	0	3.16667	0	0	0	0	0	1	0	0	0	0	0	0	0	0	0	0	-98	-98	-98	-98	-98	-98	-98	-98	-98	-98
807	53	2	3	1	6.66597	0	0	0	0	0	1	0	0	0	0	0	0	0	0	0	0	-98	-98	-98	-98	-98	-98	-98	-98	-98	-98
808	68	1	3	1	8.71528	0	0	0	0	0	1	0	0	0	0	1	1	0	0	1	0	-98	-98	-98	-98	-98	-98	-98	-98	-98	-98
809	64	1	3	1	3.37569	0	0	0	0	0	1	0	0	0	0	0	0	0	0	0	0	-98	-98	-98	-98	-98	-98	-98	-98	-98	-98
810	34	1	1	1	2.56875	0	0	0	0	0	1	0	0	0	0	0	0	0	0	0	0	-98	-98	-98	-98	-98	-98	-98	-98	-98	-98
811	34	1	4	1	3.07917	0	0	0	0	0	1	0	0	0	0	0	0	0	0	0	0	-98	-98	-98	-98	-98	-98	-98	-98	-98	-98
812	52	2	1	1	12.9062	0	0	0	0	0	1	0	0	0	0	0	0	0	0	0	0	-98	-98	-98	-98	-98	-98	-98	-98	-98	-98
814	51	2	2	1	4.9625	0	0	0	0	0	1	0	0	0	0	0	0	0	0	0	0	-98	-98	-98	-98	-98	-98	-98	-98	-98	-98
815	66	1	2	0	3.01458	0	0	0	0	0	1	0	0	0	0	0	0	0	0	0	0	-98	-98	-98	-98	-98	-98	-98	-98	-98	-98
817	58	2	4	1	1.73333	0	0	0	0	0	1	0	0	0	0	0	0	0	0	0	0	-98	-98	-98	-98	-98	-98	-98	-98	-98	-98
820	67	2	1	1	11.5583	0	0	0	0	0	1	0	0	0	0	0	0	0	0	0	0	-98	-98	-98	-98	-98	-98	-98	-98	-98	-98
821	90	1	2	1	6.93611	0	0	0	0	0	1	0	0	0	0	0	0	0	0	0	0	-98	-98	-98	-98	-98	-98	-98	-98	-98	-98
822	50	1	4	1	3.50208	0	0	0	0	0	1	0	0	0	0	0	0	0	0	0	0	-98	-98	-98	-98	-98	-98	-98	-98	-98	-98
823	47	1	1	0	1.7375	0	0	0	0	0	1	0	0	0	0	1	1	0	0	1	0	-98	-98	-98	-98	-98	-98	-98	-98	-98	-98
824	66	2	3	1	6.65417	0	0	0	0	0	1	0	0	0	0	0	0	0	0	0	0	-98	-98	-98	-98	-98	-98	-98	-98	-98	-98
825	70	1	3	1	11.6771	0	0	0	0	0	1	0	0	0	0	0	0	0	0	0	0	-98	-98	-98	-98	-98	-98	-98	-98	-98	-98
827	48	2	3	1	1.55625	0	0	0	0	0	1	0	0	0	0	0	0	0	0	0	0	-98	-98	-98	-98	-98	-98	-98	-98	-98	-98
828	86	2	5	1	4.57639	0	0	0	0	0	1	0	0	0	0	0	0	0	0	0	0	-98	-98	-98	-98	-98	-98	-98	-98	-98	-98
829	94	2	1	1	1.12917	0	0	0	0	0	1	0	0	0	0	0	0	0	0	0	0	-98	-98	-98	-98	-98	-98	-98	-98	-98	-98
832	56	2	1	0	4.3125	0	0	0	0	0	1	0	0	0	0	0	0	0	0	0	0	-98	-98	-98	-98	-98	-98	-98	-98	-98	-98
834	64	1	3	1	2.03611	0	0	0	0	0	1	0	0	0	0	0	0	0	0	0	0	-98	-98	-98	-98	-98	-98	-98	-98	-98	-98
841	78	1	1	1	4.59236	0	0	0	0	0	1	0	0	0	0	0	0	0	0	0	0	-98	-98	-98	-98	-98	-98	-98	-98	-98	-98
842	78	2	1	1	4.34861	0	0	0	0	0	1	0	0	0	0	0	0	0	0	0	0	-98	-98	-98	-98	-98	-98	-98	-98	-98	-98
844	52	1	1	1	2.26875	0	0	0	0	0	1	0	0	0	0	0	0	0	0	0	0	-98	-98	-98	-98	-98	-98	-98	-98	-98	-98
845	25	2	1	1	1.11319	0	0	0	0	0	1	0	0	0	0	0	0	0	0	0	0	-98	-98	-98	-98	-98	-98	-98	-98	-98	-98
847	86	1	4	1	3.80556	0	0	0	0	0	1	0	0	0	0	1	1	0	0	1	0	-98	-98	-98	-98	-98	-98	-98	-98	-98	-98
849	64	1	5	1	2.77431	0	0	0	0	0	1	0	0	0	0	0	0	0	0	0	0	-98	-98	-98	-98	-98	-98	-98	-98	-98	-98
850	65	1	5	1	1.19444	0	0	0	0	0	1	0	0	0	0	0	0	0	0	0	0	-98	-98	-98	-98	-98	-98	-98	-98	-98	-98
851	45	2	1	1	1.82917	0	0	0	0	0	1	0	0	0	0	0	0	0	0	0	0	-98	-98	-98	-98	-98	-98	-98	-98	-98	-98
852	39	2	4	1	2.91597	0	0	0	0	0	1	0	0	0	0	0	0	0	0	0	0	-98	-98	-98	-98	-98	-98	-98	-98	-98	-98
855	77	1	3	1	9.33819	0	0	0	0	0	1	0	0	0	0	0	0	0	0	0	0	-98	-98	-98	-98	-98	-98	-98	-98	-98	-98
857	94	2	1	1	4.03542	0	0	0	0	0	1	0	0	0	0	0	0	0	0	0	0	-98	-98	-98	-98	-98	-98	-98	-98	-98	-98
858	86	2	4	1	16.0771	0	0	0	0	0	1	0	0	0	0	0	0	0	0	0	0	-98	-98	-98	-98	-98	-98	-98	-98	-98	-98
861	74	2	3	1	6.88264	0	0	0	0	0	1	0	0	0	0	0	0	0	0	0	0	-98	-98	-98	-98	-98	-98	-98	-98	-98	-98
862	76	1	4	1	6.88264	0	0	0	0	0	1	0	0	0	0	0	0	0	0	0	0	-98	-98	-98	-98	-98	-98	-98	-98	-98	-98
864	61	1	2	1	4.82847	0	0	0	0	0	1	0	0	0	0	0	0	0	0	0	0	-98	-98	-98	-98	-98	-98	-98	-98	-98	-98
865	77	2	5	1	3.08056	0	0	0	0	0	1	0	0	0	0	0	0	0	0	0	0	-98	-98	-98	-98	-98	-98	-98	-98	-98	-98
866	21	2	2	1	3.01736	0	0	0	0	0	1	0	0	0	0	0	0	0	0	0	0	-98	-98	-98	-98	-98	-98	-98	-98	-98	-98
868	50	1	3	1	4.15139	0	0	0	0	0	1	0	0	0	0	0	0	0	0	0	0	-98	-98	-98	-98	-98	-98	-98	-98	-98	-98
870	88	2	2	1	5.80486	0	0	0	0	0	1	0	0	0	0	0	0	0	0	0	0	-98	-98	-98	-98	-98	-98	-98	-98	-98	-98
873	76	2	4	1	6.64931	0	0	0	0	0	1	0	0	0	0	0	0	0	0	0	0	-98	-98	-98	-98	-98	-98	-98	-98	-98	-98
875	64	1	4	1	4.94792	0	0	0	0	0	1	0	0	0	0	0	0	0	0	0	0	-98	-98	-98	-98	-98	-98	-98	-98	-98	-98
876	39	1	5	1	4.68472	0	0	0	0	0	1	0	0	0	0	0	0	0	0	0	0	-98	-98	-98	-98	-98	-98	-98	-98	-98	-98
877	60	2	1	1	1.18958	0	0	0	0	0	1	0	0	0	0	0	0	0	0	0	0	-98	-98	-98	-98	-98	-98	-98	-98	-98	-98
879	48	1	2	1	4.40833	0	0	0	0	0	1	0	0	0	0	0	0	0	0	0	0	-98	-98	-98	-98	-98	-98	-98	-98	-98	-98
881	55	1	1	1	3.01389	0	0	0	0	0	1	0	0	0	0	0	0	0	0	0	0	-98	-98	-98	-98	-98	-98	-98	-98	-98	-98
882	79	2	2	1	11.7194	0	0	0	0	0	1	0	0	0	0	0	0	0	0	0	0	-98	-98	-98	-98	-98	-98	-98	-98	-98	-98
883	86	2	2	1	2.78611	0	0	0	0	0	1	0	0	0	0	0	0	0	0	0	0	-98	-98	-98	-98	-98	-98	-98	-98	-98	-98
884	16	2	-99	1	5.03333	0	0	0	0	0	1	0	0	0	0	0	0	0	0	0	0	-98	-98	-98	-98	-98	-98	-98	-98	-98	-98
886	78	1	1	1	11.6736	0	0	0	0	0	1	0	0	0	0	0	0	0	0	0	0	-98	-98	-98	-98	-98	-98	-98	-98	-98	-98
887	51	2	3	1	2.46181	0	0	0	0	0	1	0	0	0	0	1	1	0	0	1	0	-98	-98	-98	-98	-98	-98	-98	-98	-98	-98
891	60	2	3	1	1.64444	0	0	0	0	0	1	0	0	0	0	0	0	0	0	0	0	-98	-98	-98	-98	-98	-98	-98	-98	-98	-98
893	79	1	1	1	7.20139	0	0	0	0	0	1	0	0	0	0	0	0	0	0	0	0	-98	-98	-98	-98	-98	-98	-98	-98	-98	-98
894	85	2	1	1	7.33611	1	1	0	0	0	1	0	0	0	0	0	0	0	0	0	0	-98	-98	-98	-98	-98	-98	-98	-98	-98	-98
895	23	2	2	1	1.69236	0	0	0	0	0	1	0	0	0	0	0	0	0	0	0	0	-98	-98	-98	-98	-98	-98	-98	-98	-98	-98
900	76	2	1	1	4.99931	0	0	0	0	0	1	0	0	0	0	0	0	0	0	0	0	-98	-98	-98	-98	-98	-98	-98	-98	-98	-98
901	76	2	3	1	4.79792	0	0	0	0	0	1	0	0	0	0	0	0	0	0	0	0	-98	-98	-98	-98	-98	-98	-98	-98	-98	-98
902	80	1	1	0	24.7569	1	1	0	0	0	1	0	0	0	0	0	0	0	0	0	0	-98	-98	-98	-98	-98	-98	-98	-98	-98	-98
904	84	2	1	1	1.17917	0	0	0	0	0	1	0	0	0	0	0	0	0	0	0	0	-98	-98	-98	-98	-98	-98	-98	-98	-98	-98
905	44	1	2	0	2.15	0	0	0	0	0	1	0	0	0	0	1	1	0	0	1	0	-98	-98	-98	-98	-98	-98	-98	-98	-98	-98
908	71	2	3	1	6.69375	0	0	0	0	0	1	0	0	0	0	1	1	0	0	1	0	-98	-98	-98	-98	-98	-98	-98	-98	-98	-98
909	63	1	1	1	7.59236	0	0	0	0	0	1	0	0	0	0	0	0	0	0	0	0	-98	-98	-98	-98	-98	-98	-98	-98	-98	-98
910	73	2	3	0	6.16667	0	0	0	0	0	1	0	0	0	0	0	0	0	0	0	0	-98	-98	-98	-98	-98	-98	-98	-98	-98	-98
916	33	2	4	1	1.40694	0	0	0	0	0	1	0	0	0	0	0	0	0	0	0	0	-98	-98	-98	-98	-98	-98	-98	-98	-98	-98
917	70	1	3	1	16.7056	0	0	0	0	0	1	0	0	0	0	0	0	0	0	0	0	-98	-98	-98	-98	-98	-98	-98	-98	-98	-98
919	64	2	1	1	12.9181	0	0	0	0	0	1	0	0	0	0	0	0	0	0	0	0	-98	-98	-98	-98	-98	-98	-98	-98	-98	-98
920	83	1	3	1	3.67639	0	0	0	0	0	1	0	0	0	0	0	0	0	0	0	0	-98	-98	-98	-98	-98	-98	-98	-98	-98	-98
921	26	2	5	1	2.89306	0	0	0	0	0	1	0	0	0	0	0	0	0	0	0	0	-98	-98	-98	-98	-98	-98	-98	-98	-98	-98
922	72	1	5	1	5.84514	0	0	0	0	0	1	0	0	0	0	0	0	0	0	0	0	-98	-98	-98	-98	-98	-98	-98	-98	-98	-98
923	94	2	3	1	12.1125	0	0	0	0	0	1	0	0	0	0	0	0	0	0	0	0	-98	-98	-98	-98	-98	-98	-98	-98	-98	-98
924	86	1	1	1	2.49931	0	0	0	0	0	1	0	0	0	0	0	0	0	0	0	0	-98	-98	-98	-98	-98	-98	-98	-98	-98	-98
926	38	2	5	1	2.74028	0	0	0	0	0	1	0	0	0	0	0	0	0	0	0	0	-98	-98	-98	-98	-98	-98	-98	-98	-98	-98
928	75	1	1	1	2.91042	0	0	0	0	0	1	0	0	0	0	0	0	0	0	0	0	-98	-98	-98	-98	-98	-98	-98	-98	-98	-98
929	93	2	3	1	1.80833	0	1	0	0	0	1	0	0	0	0	0	0	0	0	0	0	-98	-98	-98	-98	-98	-98	-98	-98	-98	-98
931	71	2	1	1	6.48194	0	0	0	0	0	1	0	0	0	0	0	0	0	0	0	0	-98	-98	-98	-98	-98	-98	-98	-98	-98	-98
932	33	1	-99	1	1.09792	0	0	0	0	0	1	0	0	0	0	0	0	0	0	0	0	-98	-98	-98	-98	-98	-98	-98	-98	-98	-98
935	43	2	4	1	5.57917	0	0	0	0	0	1	0	0	0	0	0	0	0	0	0	0	-98	-98	-98	-98	-98	-98	-98	-98	-98	-98
936	90	2	3	1	3.78681	0	0	0	0	0	1	0	0	0	0	0	0	0	0	0	0	-98	-98	-98	-98	-98	-98	-98	-98	-98	-98
940	93	2	5	1	11.8694	0	0	0	0	0	1	0	0	0	0	0	0	0	0	0	0	-98	-98	-98	-98	-98	-98	-98	-98	-98	-98
941	27	1	2	1	2.11528	0	0	0	0	0	1	0	0	0	0	0	0	0	0	0	0	-98	-98	-98	-98	-98	-98	-98	-98	-98	-98
942	77	2	4	1	1.15625	0	0	0	0	0	1	0	0	0	0	0	0	0	0	0	0	-98	-98	-98	-98	-98	-98	-98	-98	-98	-98
943	85	1	1	1	5.52847	0	0	0	0	0	1	0	0	0	0	0	0	0	0	0	0	-98	-98	-98	-98	-98	-98	-98	-98	-98	-98
945	53	1	4	1	3.13958	0	0	0	0	0	1	0	0	0	0	0	0	0	0	0	0	-98	-98	-98	-98	-98	-98	-98	-98	-98	-98
946	78	1	1	1	1.13472	0	0	0	0	0	1	0	0	0	0	0	0	0	0	0	0	-98	-98	-98	-98	-98	-98	-98	-98	-98	-98
947	50	1	1	1	2.92292	0	0	0	0	0	1	0	0	0	0	0	0	0	0	0	0	-98	-98	-98	-98	-98	-98	-98	-98	-98	-98
948	42	1	1	1	2.35486	0	0	0	0	0	1	0	0	0	0	0	0	0	0	0	0	-98	-98	-98	-98	-98	-98	-98	-98	-98	-98
952	69	2	4	0	4.15556	0	0	0	0	0	1	0	0	0	0	0	0	0	0	0	0	-98	-98	-98	-98	-98	-98	-98	-98	-98	-98
953	26	2	5	1	2.17986	0	0	0	0	0	1	0	0	0	0	0	0	0	0	0	0	-98	-98	-98	-98	-98	-98	-98	-98	-98	-98
954	21	2	5	1	5.58056	0	0	0	0	0	1	0	0	0	0	0	0	0	0	0	0	-98	-98	-98	-98	-98	-98	-98	-98	-98	-98
955	56	1	1	1	3.79097	0	0	0	0	0	1	0	0	0	0	0	0	0	0	0	0	-98	-98	-98	-98	-98	-98	-98	-98	-98	-98
956	67	2	5	0	4.18056	0	0	0	0	0	1	0	0	0	0	0	0	0	0	0	0	-98	-98	-98	-98	-98	-98	-98	-98	-98	-98
957	81	2	3	1	4.40556	0	0	0	0	0	1	0	0	0	0	0	0	0	0	0	0	-98	-98	-98	-98	-98	-98	-98	-98	-98	-98
958	57	2	4	1	5.04375	0	0	0	0	0	1	0	0	0	0	0	0	0	0	0	0	-98	-98	-98	-98	-98	-98	-98	-98	-98	-98
959	59	2	1	1	1.85417	0	0	0	0	0	1	0	0	0	0	0	0	0	0	0	0	-98	-98	-98	-98	-98	-98	-98	-98	-98	-98
960	86	2	5	1	3.94306	0	0	0	0	0	1	0	0	0	0	0	0	0	0	0	0	-98	-98	-98	-98	-98	-98	-98	-98	-98	-98
963	79	2	2	0	5.27986	0	0	0	0	0	1	0	0	0	0	0	0	0	0	0	0	-98	-98	-98	-98	-98	-98	-98	-98	-98	-98
964	83	2	2	1	6.91667	0	0	0	0	0	1	0	0	0	0	0	0	0	0	0	0	-98	-98	-98	-98	-98	-98	-98	-98	-98	-98
967	81	1	5	1	7.80208	0	0	0	0	0	1	0	0	0	0	0	0	0	0	0	0	-98	-98	-98	-98	-98	-98	-98	-98	-98	-98
969	36	1	2	1	0.993056	0	0	0	0	0	1	0	0	0	0	0	0	0	0	0	0	-98	-98	-98	-98	-98	-98	-98	-98	-98	-98
972	85	2	1	1	3.28472	0	0	0	0	0	1	0	0	0	0	0	0	0	0	0	0	-98	-98	-98	-98	-98	-98	-98	-98	-98	-98
973	54	1	2	1	1.65347	0	0	0	0	0	1	0	0	0	0	0	0	0	0	0	0	-98	-98	-98	-98	-98	-98	-98	-98	-98	-98
975	76	2	2	0	5.23958	0	0	0	0	0	1	0	0	0	0	0	0	0	0	0	0	-98	-98	-98	-98	-98	-98	-98	-98	-98	-98
976	29	2	2	1	7.68264	0	0	0	0	0	1	0	0	0	0	0	0	0	0	0	0	-98	-98	-98	-98	-98	-98	-98	-98	-98	-98
977	83	1	5	1	1.82986	0	0	0	0	0	1	0	0	0	0	0	0	0	0	0	0	-98	-98	-98	-98	-98	-98	-98	-98	-98	-98
979	78	2	2	0	4.16667	0	0	0	0	0	1	0	0	0	0	0	0	0	0	0	0	-98	-98	-98	-98	-98	-98	-98	-98	-98	-98
983	44	2	1	1	2.90208	0	0	0	0	0	1	1	0	0	0	0	0	0	0	0	0	-98	-98	-98	-98	-98	-98	-98	-98	-98	-98
986	63	1	2	1	14.3618	0	0	0	0	0	1	1	0	0	0	0	0	0	0	0	0	-98	-98	-98	-98	-98	-98	-98	-98	-98	-98
987	35	1	2	1	2.46111	0	0	0	0	0	1	1	0	0	0	0	0	0	0	0	0	-98	-98	-98	-98	-98	-98	-98	-98	-98	-98
991	88	1	1	1	11.6354	0	0	0	0	0	1	1	0	0	0	0	0	0	0	0	0	-98	-98	-98	-98	-98	-98	-98	-98	-98	-98
993	59	1	3	1	8.71042	0	0	0	0	0	1	1	0	0	0	0	0	0	0	0	0	-98	-98	-98	-98	-98	-98	-98	-98	-98	-98
994	22	1	1	1	3.70972	0	1	0	0	0	1	1	0	0	0	0	0	0	0	0	0	-98	-98	-98	-98	-98	-98	-98	-98	-98	-98

## Sheet: Key to variable names
Category	Variable Name	Description of variable					Key
	StudyID	Anonymised ID					-99	missing data
Sample characteristics	Adm_age	Age on admission					-98	Data not collected: patient did not have infection and therefore did not meet criteria for collection of this variable
	Gender	1= male, 2=female					-97	Variable not applicable as patient was not in critical care in the 48hrs pre-/post- infection
	SIMD_quint	Scottish Index of Multiple Deprivation (quintiles)
	Elective_Or_Emergency	Elective or emergence admission
	LOS_days	Length of stay
	Died_in_hospital	Died in hospital
	Died_30days_from_admission	Died within 30 days of admission
	Died30daysfrom_onset_of_infection	Died within 30 days of onset of infection (infection group only)
	Infection	Had an infection and met the criteria for further data collection (this group of 630 are the ones that all the severity scores are calculated on)
	Infection_no_sepsis	Had an infection but did not meet the SOFA criteria for sepsis
	No_infection	No infection present during admission
	ICUHDU_AnytimeDuringAdmit	Admitted to ICU and HDU at any time during their admission
	I‎CUHDU_48hrs_prepost_infection_onset	Admitted to ICU, HDU or coronary care during the period of 48hrs before and after onset of infection
	Sepsis_Documented	Documented in clinical notes as having sepsis
	SOFA	Maximum SOFA score using Valik imputation for missing respiratory, and AVPU imputation for missing neurological values
	SOFA_2plus	SOFA score of ≥2
	CriticalCare_SOFAChange_2Plus	Critical care patients with a change in SOFA score of ≥2 (Key: -97= ward only patients, -98= no infection, 0= no change of ≥2, 1=change of ≥2)
	NEWS	Maximum NEWS score in 48hrs pre and post onset of infection
	Infection_andNEWS_5plus	Had infection and NEWS of ≥5
	Infection_and_NEWS_7plus	Had infection and NEWS of ≥7
	SIRS	Maximum SIRS score
	Infection_andSIRS2plus	Had infection and SIRS of ≥2
	qSOFA	qSOFA with missing GCS values imputed with AVPU
Cut off scores	Infection_and_qSOFA_2plus	Had infection and qSOFA of ≥2 (missing GCS imputed with AVPU)
Administrative data	Sepsis_ICD10_Code	Had at least one sepsis code
	Infection_ICD10_Code	Had at least one infection code
	Infection_or_Sepsis_ICD10_Code	Had either an infection code or a sepsis code
	BloodCulture	Had a blood culture obtained
	Positive_Blood_Culture	Had a positive blood culture
	BloodCulture_Or_ICD10_Code	Had a blood culture obtained or had an infection or sepsis code
	BloodCulture_and_ICD10_Code	Had a blood culture obtained AND had an infection or sepsis code
